# Supplementary material for: 1-[2-(Benzyl­amino)-4-pyrid­yl]-2-(4-fluoro­phen­yl)ethane-1,2-dione
Source: Acta Crystallogr Sect E Struct Rep Online. 2009 May 29;65(Pt 6):o1451. doi: 10.1107/S1600536809019801 (PMC2969582; doi:10.1107/S1600536809019801)
Supplement: Supplementary file 1 [file e-65-o1451-sup1.cif]

##############################################################################
###                                                                        ###
###        Electronic paper (Acta Crystallographica Section E)             ###
###                                                                        ###
##############################################################################
#                                                                            #
# This CIF contains the data in a paper accepted for publication in Acta     #
# Crystallographica Section E. It conforms to the requirements of Notes      #
# for Authors for Section E, and has been peer reviewed under the auspices   #
# of the IUCr Commission on Journals.                                        #
#                                                                            #
# Full details of the Crystallographic Information File format               #
# are given in the paper "The Crystallographic Information File (CIF):       #
# a New Standard Archive File for Crystallography" by S. R. Hall, F. H.      #
# Allen and I. D. Brown [Acta Cryst. (1991), A47, 655-685].                  #
#                                                                            #
# The current version of the core CIF dictionary is obtainable from          #
# ftp://ftp.iucr.org/pub/cif_core.dic. The current version number is 2.4.    #
#                                                                            #
# Software is freely available for graphical display of the structure(s) in  #
# this CIF.  For information consult the CIF home page http://www.iucr.org/  #
# cif/home.html                                                              #
#                                                                            #
# This file may be used for bona fide research purposes within the           #
# scientific community so long as proper attribution is given to the journal # 
# article from which it was obtained.                                        #
#                                                                            #
##############################################################################
                                             
data_I
_audit_creation_method     SHELXL-97
_chemical_name_systematic
;
1-[2-(Benzylamino)-4-pyridyl]-2-(4-fluorophenyl)ethane-1,2-dione
;
_chemical_name_common     ?
_chemical_formula_moiety     'C20 H15 F N2 O2'
_chemical_formula_sum     'C20 H15 F N2 O2'
_chemical_formula_iupac     'C20 H15 F N2 O2'
_chemical_formula_weight     334.34
_chemical_melting_point     ?
_symmetry_cell_setting     orthorhombic
_symmetry_space_group_name_H-M     'P c a 21'
_symmetry_space_group_name_Hall     'P 2c -2ac'
loop_
    _symmetry_equiv_pos_as_xyz
    'x, y, z'
    '-x, -y, z+1/2'
    '-x+1/2, y, z+1/2'
    'x+1/2, -y, z'
_cell_length_a     12.0951(13)
_cell_length_b     7.4097(8)
_cell_length_c     35.163(5)
_cell_angle_alpha     90.00
_cell_angle_beta     90.00
_cell_angle_gamma     90.00
_cell_volume     3151.3(7)
_cell_formula_units_Z     8
_cell_measurement_reflns_used     25
_cell_measurement_theta_min     30
_cell_measurement_theta_max     46
_cell_measurement_temperature     193(2)
_exptl_crystal_description     plate
_exptl_crystal_colour     'light brown'
_exptl_crystal_size_max     0.38
_exptl_crystal_size_mid     0.19
_exptl_crystal_size_min     0.10
_exptl_crystal_density_diffrn     1.409
_exptl_crystal_density_meas     ?
_exptl_crystal_density_method     'not measured'
_exptl_crystal_F_000     1392
_exptl_absorpt_coefficient_mu     0.828
_exptl_absorpt_correction_type     none
_exptl_special_details
;
;
_diffrn_ambient_temperature     193(2)
_diffrn_radiation_type     CuK\a
_diffrn_radiation_wavelength     1.54178
_diffrn_radiation_source     'FR571 rotating anode'
_diffrn_radiation_monochromator     graphite
_diffrn_measurement_device_type     'Enraf--Nonius CAD-4'
_diffrn_measurement_device     '\k-geometry diffractometer'
_diffrn_measurement_method     \w/2\q
_diffrn_detector_area_resol_mean     ?
_diffrn_reflns_number     5637
_diffrn_reflns_av_R_equivalents     0.0539
_diffrn_reflns_av_sigmaI/netI     0.0459
_diffrn_reflns_theta_min     2.51
_diffrn_reflns_theta_max     69.99
_diffrn_reflns_theta_full     69.99
_diffrn_measured_fraction_theta_max     0.998
_diffrn_measured_fraction_theta_full     0.998
_diffrn_reflns_limit_h_min     -14
_diffrn_reflns_limit_h_max     14
_diffrn_reflns_limit_k_min     -9
_diffrn_reflns_limit_k_max     9
_diffrn_reflns_limit_l_min     -42
_diffrn_reflns_limit_l_max     42
_diffrn_standards_number     3
_diffrn_standards_interval_count     ?
_diffrn_standards_interval_time     60
_diffrn_standards_decay_%     2
_refine_special_details
;
Refinement of <i>F</i>^2^ against ALL reflections. The weighted <i>R</i>-factor
<i>wR</i> and goodness of fit <i>S</i> are based on <i>F</i>^2^, conventional
<i>R</i>-factors <i>R</i> are based on <i>F</i>, with <i>F</i> set to zero for
negative <i>F</i>^2^. The threshold expression of <i>F</i>^2^ >
\s(<i>F</i>^2^) is used only for calculating <i>R</i>-factors(gt) <i>etc</i>.
and is not relevant to the choice of reflections for refinement.
<i>R</i>-factors based on <i>F</i>^2^ are statistically about twice as large
as those based on <i>F</i>, and <i>R</i>- factors based on ALL data will be
even larger.
;
_reflns_number_total     5558
_reflns_number_gt     4832
_reflns_threshold_expression     I>2\s(I)
_refine_ls_structure_factor_coef     Fsqd
_refine_ls_matrix_type     full
_refine_ls_R_factor_all     0.0603
_refine_ls_R_factor_gt     0.0484
_refine_ls_wR_factor_ref     0.1319
_refine_ls_wR_factor_obs     0.1224
_refine_ls_goodness_of_fit_ref     1.045
_refine_ls_restrained_S_all     1.045
_refine_ls_number_reflns     5558
_refine_ls_number_parameters     451
_refine_ls_number_restraints     1
_refine_ls_hydrogen_treatment     constr
_refine_ls_weighting_scheme     calc
_refine_ls_weighting_details
          'calc w=1/[\s^2^(Fo^2^)+(0.079P)^2^+0.0063P] where P=(Fo^2^+2Fc^2^)/3'
_atom_sites_solution_hydrogens     geom
_atom_sites_solution_primary     direct
_atom_sites_solution_secondary     difmap
_refine_ls_shift/su_max     0.000
_refine_ls_shift/su_mean     0.000
_refine_diff_density_max     0.191
_refine_diff_density_min     -0.231
_refine_ls_extinction_method     none
_refine_ls_extinction_coef     ?
_refine_ls_abs_structure_details     'Flack (1983), 2522 Friedel pairs'
_refine_ls_abs_structure_Flack     0.35(19)
loop_
    _atom_type_symbol
    _atom_type_description
    _atom_type_scat_dispersion_real
    _atom_type_scat_dispersion_imag
    _atom_type_scat_source
    'C' 'C' 0.0181 0.0091
                         'International Tables Vol C Tables 4.2.6.8 and 6.1.1.4'
    'H' 'H' 0.0000 0.0000
                         'International Tables Vol C Tables 4.2.6.8 and 6.1.1.4'
    'F' 'F' 0.0727 0.0534
                         'International Tables Vol C Tables 4.2.6.8 and 6.1.1.4'
    'N' 'N' 0.0311 0.0180
                         'International Tables Vol C Tables 4.2.6.8 and 6.1.1.4'
    'O' 'O' 0.0492 0.0322
                         'International Tables Vol C Tables 4.2.6.8 and 6.1.1.4'
_computing_data_collection     'CAD-4 Software (Enraf--Nonius, 1989)'
_computing_cell_refinement     'CAD-4 Software (Enraf--Nonius, 1989)'
_computing_data_reduction     'CORINC (Dr\"ager & Gattow, 1971)'
_computing_structure_solution     'SIR97 (Altomare <i>et al.</i>,  1999)'
_computing_structure_refinement     'SHELXL97 (Sheldrick, 2008)'
_computing_molecular_graphics     'PLATON (Spek, 2009)'
_computing_publication_material     'PLATON (Spek, 2009)'
loop_
    _atom_site_type_symbol
    _atom_site_label
    _atom_site_fract_x
    _atom_site_fract_y
    _atom_site_fract_z
    _atom_site_U_iso_or_equiv
    _atom_site_adp_type
    _atom_site_calc_flag
    _atom_site_refinement_flags
    _atom_site_occupancy
    _atom_site_disorder_assembly
    _atom_site_disorder_group
    F F1 0.35951(18) 0.4513(3) 0.22618(6) 0.0511(6) Uani d . 1 . .
    C C1 0.5181(2) 0.3936(4) 0.32829(8) 0.0219(6) Uani d . 1 . .
    C C2 0.5644(3) 0.3233(4) 0.29506(8) 0.0261(6) Uani d . 1 . .
    H H2 0.6328 0.2605 0.2963 0.031 Uiso calc R 1 . .
    C C3 0.5120(3) 0.3438(5) 0.26040(9) 0.0321(8) Uani d . 1 . .
    H H3 0.5437 0.2974 0.2377 0.038 Uiso calc R 1 . .
    C C4 0.4121(3) 0.4340(5) 0.25979(8) 0.0315(7) Uani d . 1 . .
    C C5 0.3636(3) 0.5030(5) 0.29206(9) 0.0308(7) Uani d . 1 . .
    H H5 0.2946 0.5640 0.2906 0.037 Uiso calc R 1 . .
    C C6 0.4166(2) 0.4825(4) 0.32648(8) 0.0253(6) Uani d . 1 . .
    H H6 0.3839 0.5289 0.3490 0.030 Uiso calc R 1 . .
    C C7 0.5813(2) 0.3725(4) 0.36420(8) 0.0233(6) Uani d . 1 . .
    O O8 0.67739(19) 0.3251(3) 0.36487(6) 0.0356(6) Uani d . 1 . .
    C C9 0.5196(3) 0.3942(4) 0.40219(8) 0.0240(6) Uani d . 1 . .
    O O10 0.42846(19) 0.3260(3) 0.40449(6) 0.0356(6) Uani d . 1 . .
    C C11 0.5752(3) 0.4838(4) 0.43500(8) 0.0221(6) Uani d . 1 . .
    C C12 0.6723(2) 0.5836(4) 0.43184(8) 0.0229(6) Uani d . 1 . .
    H H12 0.7112 0.5924 0.4084 0.027 Uiso calc R 1 . .
    C C13 0.7097(2) 0.6697(4) 0.46454(8) 0.0241(6) Uani d . 1 . .
    H H13 0.7738 0.7430 0.4624 0.029 Uiso calc R 1 . .
    N N14 0.6625(2) 0.6572(3) 0.49862(7) 0.0230(5) Uani d . 1 . .
    C C15 0.5701(2) 0.5550(4) 0.50181(8) 0.0223(6) Uani d . 1 . .
    C C16 0.5233(3) 0.4685(4) 0.47028(8) 0.0239(6) Uani d . 1 . .
    H H16 0.4572 0.4003 0.4729 0.029 Uiso calc R 1 . .
    N N17 0.5271(2) 0.5395(4) 0.53755(6) 0.0249(6) Uani d . 1 . .
    H H17 0.5433 0.6356 0.5543 0.030 Uiso d R 1 . .
    C C18 0.4209(3) 0.4514(4) 0.54384(8) 0.0253(6) Uani d . 1 . .
    H H18A 0.4219 0.3300 0.5321 0.030 Uiso calc R 1 . .
    H H18B 0.3616 0.5226 0.5316 0.030 Uiso calc R 1 . .
    C C19 0.3972(2) 0.4342(4) 0.58592(8) 0.0235(6) Uani d . 1 . .
    C C20 0.4743(3) 0.3576(5) 0.61064(9) 0.0301(7) Uani d . 1 . .
    H H20 0.5423 0.3131 0.6008 0.036 Uiso calc R 1 . .
    C C21 0.4531(3) 0.3457(5) 0.64931(9) 0.0335(7) Uani d . 1 . .
    H H21 0.5065 0.2950 0.6660 0.040 Uiso calc R 1 . .
    C C22 0.3528(3) 0.4088(5) 0.66351(8) 0.0318(7) Uani d . 1 . .
    H H22 0.3377 0.4022 0.6900 0.038 Uiso calc R 1 . .
    C C23 0.2759(3) 0.4803(5) 0.63923(9) 0.0325(8) Uani d . 1 . .
    H H23 0.2074 0.5225 0.6490 0.039 Uiso calc R 1 . .
    C C24 0.2967(3) 0.4919(4) 0.60057(9) 0.0261(6) Uani d . 1 . .
    H H24 0.2420 0.5396 0.5840 0.031 Uiso calc R 1 . .
    F F2 0.88809(18) 0.7836(3) 0.85731(5) 0.0467(5) Uani d . 1 . .
    C C31 0.7257(3) 0.9818(4) 0.76425(7) 0.0233(6) Uani d . 1 . .
    C C32 0.6788(3) 0.9983(5) 0.80060(8) 0.0287(7) Uani d . 1 . .
    H H32 0.6093 1.0562 0.8036 0.034 Uiso calc R 1 . .
    C C33 0.7337(3) 0.9305(5) 0.83209(8) 0.0332(7) Uani d . 1 . .
    H H33 0.7032 0.9422 0.8569 0.040 Uiso calc R 1 . .
    C C34 0.8330(3) 0.8461(4) 0.82649(9) 0.0313(7) Uani d . 1 . .
    C C35 0.8795(3) 0.8194(4) 0.79135(9) 0.0290(7) Uani d . 1 . .
    H H35 0.9466 0.7542 0.7886 0.035 Uiso calc R 1 . .
    C C36 0.8256(2) 0.8907(4) 0.75999(8) 0.0241(6) Uani d . 1 . .
    H H36 0.8570 0.8772 0.7354 0.029 Uiso calc R 1 . .
    C C37 0.6681(2) 1.0626(4) 0.73148(8) 0.0241(6) Uani d . 1 . .
    O O38 0.57767(19) 1.1330(4) 0.73326(6) 0.0361(6) Uani d . 1 . .
    C C39 0.7292(2) 1.0728(4) 0.69328(8) 0.0222(6) Uani d . 1 . .
    O O40 0.81709(18) 1.1522(3) 0.69255(6) 0.0307(5) Uani d . 1 . .
    C C41 0.6762(3) 0.9946(4) 0.65860(8) 0.0213(6) Uani d . 1 . .
    C C42 0.5787(2) 0.8949(4) 0.66072(8) 0.0238(6) Uani d . 1 . .
    H H42 0.5397 0.8820 0.6840 0.029 Uiso calc R 1 . .
    C C43 0.5413(3) 0.8159(4) 0.62775(9) 0.0246(6) Uani d . 1 . .
    H H43 0.4759 0.7452 0.6291 0.030 Uiso calc R 1 . .
    N N44 0.5911(2) 0.8321(3) 0.59388(6) 0.0228(5) Uani d . 1 . .
    C C45 0.6849(2) 0.9320(4) 0.59180(8) 0.0208(6) Uani d . 1 . .
    C C46 0.7304(2) 1.0139(4) 0.62435(8) 0.0220(6) Uani d . 1 . .
    H H46 0.7971 1.0812 0.6227 0.026 Uiso calc R 1 . .
    N N47 0.7298(2) 0.9502(4) 0.55656(7) 0.0251(6) Uani d . 1 . .
    H H47 0.7030 0.8676 0.5383 0.030 Uiso d R 1 . .
    C C48 0.8360(3) 1.0397(4) 0.55111(8) 0.0261(7) Uani d . 1 . .
    H H48A 0.8950 0.9675 0.5634 0.031 Uiso calc R 1 . .
    H H48B 0.8343 1.1597 0.5635 0.031 Uiso calc R 1 . .
    C C49 0.8623(3) 1.0622(4) 0.50941(8) 0.0239(6) Uani d . 1 . .
    C C50 0.7872(3) 1.1396(4) 0.48458(9) 0.0287(7) Uani d . 1 . .
    H H50 0.7173 1.1786 0.4938 0.034 Uiso calc R 1 . .
    C C51 0.8132(3) 1.1606(5) 0.44644(9) 0.0328(8) Uani d . 1 . .
    H H51 0.7608 1.2127 0.4296 0.039 Uiso calc R 1 . .
    C C52 0.9152(3) 1.1059(5) 0.43283(8) 0.0328(7) Uani d . 1 . .
    H H52 0.9327 1.1203 0.4067 0.039 Uiso calc R 1 . .
    C C53 0.9910(3) 1.0306(5) 0.45723(9) 0.0321(7) Uani d . 1 . .
    H H53 1.0611 0.9932 0.4480 0.038 Uiso calc R 1 . .
    C C54 0.9651(3) 1.0090(4) 0.49550(9) 0.0261(6) Uani d . 1 . .
    H H54 1.0179 0.9576 0.5123 0.031 Uiso calc R 1 . .
loop_
    _atom_site_aniso_label
    _atom_site_aniso_U_11
    _atom_site_aniso_U_22
    _atom_site_aniso_U_33
    _atom_site_aniso_U_12
    _atom_site_aniso_U_13
    _atom_site_aniso_U_23
    F1 0.0571(13) 0.0679(15) 0.0282(10) -0.0039(12) -0.0212(9) 0.0025(10)
    C1 0.0243(14) 0.0239(14) 0.0174(13) -0.0046(12) -0.0001(11) -0.0020(11)
    C2 0.0266(15) 0.0285(17) 0.0231(14) -0.0008(13) -0.0003(12) -0.0061(12)
    C3 0.0363(17) 0.040(2) 0.0198(14) -0.0057(16) 0.0019(12) -0.0097(13)
    C4 0.0331(17) 0.0404(19) 0.0209(14) -0.0056(16) -0.0086(12) 0.0032(13)
    C5 0.0251(15) 0.0329(16) 0.0344(16) 0.0012(15) -0.0044(13) 0.0034(14)
    C6 0.0269(15) 0.0262(15) 0.0228(13) 0.0013(13) 0.0029(12) -0.0015(12)
    C7 0.0258(15) 0.0239(14) 0.0202(13) 0.0004(13) -0.0016(12) -0.0010(11)
    O8 0.0295(12) 0.0499(15) 0.0274(11) 0.0116(11) -0.0028(9) -0.0086(10)
    C9 0.0271(16) 0.0270(16) 0.0180(13) -0.0007(13) 0.0000(11) 0.0017(12)
    O10 0.0352(12) 0.0522(15) 0.0196(10) -0.0137(12) -0.0018(9) -0.0015(10)
    C11 0.0261(15) 0.0224(14) 0.0179(13) 0.0045(13) -0.0004(12) -0.0005(11)
    C12 0.0247(14) 0.0268(15) 0.0171(12) 0.0031(13) -0.0002(11) 0.0013(11)
    C13 0.0200(14) 0.0240(15) 0.0283(15) 0.0005(13) 0.0003(11) 0.0024(11)
    N14 0.0232(12) 0.0268(13) 0.0189(11) -0.0033(11) -0.0013(10) -0.0017(10)
    C15 0.0226(14) 0.0247(15) 0.0196(13) 0.0042(13) -0.0017(11) 0.0011(11)
    C16 0.0273(16) 0.0257(15) 0.0188(14) -0.0023(14) -0.0014(12) 0.0009(11)
    N17 0.0278(14) 0.0298(14) 0.0170(11) -0.0101(12) 0.0006(10) -0.0039(10)
    C18 0.0254(15) 0.0288(15) 0.0218(14) -0.0084(14) -0.0013(12) -0.0034(12)
    C19 0.0268(15) 0.0214(14) 0.0222(14) -0.0076(13) -0.0016(11) -0.0018(11)
    C20 0.0310(16) 0.0294(17) 0.0298(16) 0.0001(15) 0.0028(13) -0.0002(13)
    C21 0.0391(19) 0.0320(18) 0.0295(17) 0.0012(16) -0.0033(14) 0.0057(13)
    C22 0.0425(19) 0.0313(18) 0.0216(15) -0.0010(16) 0.0073(13) 0.0006(12)
    C23 0.0307(18) 0.0341(18) 0.0327(16) -0.0034(15) 0.0110(14) -0.0031(14)
    C24 0.0232(15) 0.0265(15) 0.0286(15) -0.0029(14) -0.0010(13) 0.0008(12)
    F2 0.0580(13) 0.0545(13) 0.0275(10) 0.0088(11) -0.0058(9) 0.0144(9)
    C31 0.0265(15) 0.0262(15) 0.0173(13) -0.0051(13) 0.0002(11) -0.0043(11)
    C32 0.0285(16) 0.0333(17) 0.0244(15) 0.0011(14) 0.0055(12) -0.0046(13)
    C33 0.046(2) 0.0357(17) 0.0182(14) -0.0005(16) 0.0047(13) 0.0008(13)
    C34 0.0433(18) 0.0268(16) 0.0238(14) -0.0042(15) -0.0058(14) 0.0071(12)
    C35 0.0258(16) 0.0318(17) 0.0293(15) 0.0012(14) 0.0018(12) 0.0024(13)
    C36 0.0264(15) 0.0261(15) 0.0199(13) -0.0029(13) 0.0025(11) -0.0016(11)
    C37 0.0275(15) 0.0261(15) 0.0186(13) -0.0010(14) 0.0008(11) -0.0060(11)
    O38 0.0307(12) 0.0518(15) 0.0257(11) 0.0097(12) -0.0008(9) -0.0047(10)
    C39 0.0233(14) 0.0258(15) 0.0175(13) 0.0015(13) 0.0008(11) 0.0016(11)
    O40 0.0295(11) 0.0392(13) 0.0234(10) -0.0109(10) -0.0032(8) 0.0005(9)
    C41 0.0221(14) 0.0238(14) 0.0180(13) 0.0022(12) -0.0018(11) 0.0010(11)
    C42 0.0235(14) 0.0269(15) 0.0210(13) -0.0013(13) 0.0036(11) -0.0012(11)
    C43 0.0218(14) 0.0259(15) 0.0263(14) -0.0019(13) -0.0017(11) 0.0000(12)
    N44 0.0232(12) 0.0258(13) 0.0192(11) -0.0002(11) -0.0003(9) -0.0030(9)
    C45 0.0238(14) 0.0195(13) 0.0190(13) -0.0019(13) -0.0027(11) 0.0012(11)
    C46 0.0214(15) 0.0252(15) 0.0195(13) -0.0010(12) 0.0002(12) -0.0012(11)
    N47 0.0298(14) 0.0300(13) 0.0155(10) -0.0111(12) 0.0012(10) -0.0016(10)
    C48 0.0286(16) 0.0283(16) 0.0213(15) -0.0082(14) 0.0004(12) -0.0038(12)
    C49 0.0282(16) 0.0200(14) 0.0235(14) -0.0055(14) 0.0024(11) -0.0023(11)
    C50 0.0284(16) 0.0294(16) 0.0284(15) 0.0006(14) 0.0014(12) 0.0018(12)
    C51 0.0393(19) 0.0317(18) 0.0275(15) -0.0003(16) -0.0068(14) 0.0050(13)
    C52 0.0486(19) 0.0331(17) 0.0167(13) -0.0072(17) 0.0071(13) -0.0014(13)
    C53 0.0294(16) 0.0363(18) 0.0304(15) -0.0082(15) 0.0061(13) -0.0051(14)
    C54 0.0249(15) 0.0273(15) 0.0259(14) -0.0041(13) 0.0008(13) 0.0016(12)
_geom_special_details
;
All e.s.d.'s (except the e.s.d. in the dihedral angle between two l.s. planes)
are estimated using the full covariance matrix. The cell e.s.d.'s are taken
into account individually in the estimation of e.s.d.'s in distances, angles
and torsion angles; correlations between e.s.d.'s in cell parameters are only
used when they are defined by crystal symmetry. An approximate (isotropic)
treatment of cell e.s.d.'s is used for estimating e.s.d.'s involving l.s.
planes.
;
loop_
    _geom_bond_atom_site_label_1
    _geom_bond_atom_site_label_2
    _geom_bond_site_symmetry_2
    _geom_bond_distance
    _geom_bond_publ_flag
    F1 C4 . 1.349(3) ?
    C1 C6 . 1.395(4) ?
    C1 C2 . 1.396(4) ?
    C1 C7 . 1.484(4) ?
    C2 C3 . 1.382(4) ?
    C3 C4 . 1.381(5) ?
    C4 C5 . 1.376(5) ?
    C5 C6 . 1.378(4) ?
    C7 O8 . 1.214(4) ?
    C7 C9 . 1.539(4) ?
    C9 O10 . 1.215(4) ?
    C9 C11 . 1.491(4) ?
    C11 C12 . 1.392(4) ?
    C11 C16 . 1.395(4) ?
    C12 C13 . 1.391(4) ?
    C13 N14 . 1.330(4) ?
    N14 C15 . 1.355(4) ?
    C15 N17 . 1.365(4) ?
    C15 C16 . 1.400(4) ?
    N17 C18 . 1.458(4) ?
    C18 C19 . 1.513(4) ?
    C19 C24 . 1.387(4) ?
    C19 C20 . 1.396(4) ?
    C20 C21 . 1.387(4) ?
    C21 C22 . 1.393(5) ?
    C22 C23 . 1.369(5) ?
    C23 C24 . 1.385(4) ?
    F2 C34 . 1.354(3) ?
    C31 C36 . 1.391(4) ?
    C31 C32 . 1.404(4) ?
    C31 C37 . 1.474(4) ?
    C32 C33 . 1.385(5) ?
    C33 C34 . 1.369(5) ?
    C34 C35 . 1.372(4) ?
    C35 C36 . 1.385(4) ?
    C37 O38 . 1.213(4) ?
    C37 C39 . 1.535(4) ?
    C39 O40 . 1.215(4) ?
    C39 C41 . 1.495(4) ?
    C41 C46 . 1.379(4) ?
    C41 C42 . 1.393(4) ?
    C42 C43 . 1.375(4) ?
    C43 N44 . 1.340(4) ?
    N44 C45 . 1.357(4) ?
    C45 N47 . 1.360(4) ?
    C45 C46 . 1.408(4) ?
    N47 C48 . 1.458(4) ?
    C48 C49 . 1.510(4) ?
    C49 C50 . 1.384(4) ?
    C49 C54 . 1.392(4) ?
    C50 C51 . 1.386(4) ?
    C51 C52 . 1.383(5) ?
    C52 C53 . 1.374(5) ?
    C53 C54 . 1.391(4) ?
    N17 H17 . 0.9400 no
    N47 H47 . 0.9400 no
    C2 H2 . 0.9500 no
    C3 H3 . 0.9500 no
    C5 H5 . 0.9500 no
    C6 H6 . 0.9500 no
    C12 H12 . 0.9500 no
    C13 H13 . 0.9500 no
    C16 H16 . 0.9500 no
    C18 H18B . 0.9900 no
    C18 H18A . 0.9900 no
    C20 H20 . 0.9500 no
    C21 H21 . 0.9500 no
    C22 H22 . 0.9500 no
    C23 H23 . 0.9500 no
    C24 H24 . 0.9500 no
    C33 H33 . 0.9500 no
    C35 H35 . 0.9500 no
    C36 H36 . 0.9500 no
    C42 H42 . 0.9500 no
    C43 H43 . 0.9500 no
    C46 H46 . 0.9500 no
    C48 H48A . 0.9900 no
    C48 H48B . 0.9900 no
    C50 H50 . 0.9500 no
    C51 H51 . 0.9500 no
    C52 H52 . 0.9500 no
    C53 H53 . 0.9500 no
    C54 H54 . 0.9500 no
loop_
    _geom_angle_atom_site_label_1
    _geom_angle_atom_site_label_2
    _geom_angle_atom_site_label_3
    _geom_angle_site_symmetry_1
    _geom_angle_site_symmetry_3
    _geom_angle
    _geom_angle_publ_flag
    C6 C1 C2 . . 119.4(3) ?
    C6 C1 C7 . . 122.8(2) ?
    C2 C1 C7 . . 117.8(3) ?
    C3 C2 C1 . . 120.8(3) ?
    C4 C3 C2 . . 117.9(3) ?
    F1 C4 C5 . . 119.1(3) ?
    F1 C4 C3 . . 118.2(3) ?
    C5 C4 C3 . . 122.7(3) ?
    C4 C5 C6 . . 119.0(3) ?
    C5 C6 C1 . . 120.1(3) ?
    O8 C7 C1 . . 122.7(3) ?
    O8 C7 C9 . . 118.5(3) ?
    C1 C7 C9 . . 118.5(2) ?
    O10 C9 C11 . . 122.8(3) ?
    O10 C9 C7 . . 117.0(3) ?
    C11 C9 C7 . . 120.0(3) ?
    C12 C11 C16 . . 119.6(3) ?
    C12 C11 C9 . . 123.7(3) ?
    C16 C11 C9 . . 116.7(3) ?
    C13 C12 C11 . . 116.9(3) ?
    N14 C13 C12 . . 125.0(3) ?
    C13 N14 C15 . . 117.9(2) ?
    N14 C15 N17 . . 115.9(3) ?
    N14 C15 C16 . . 121.6(3) ?
    N17 C15 C16 . . 122.5(3) ?
    C11 C16 C15 . . 119.0(3) ?
    C15 N17 C18 . . 120.8(2) ?
    N17 C18 C19 . . 110.7(2) ?
    C24 C19 C20 . . 118.7(3) ?
    C24 C19 C18 . . 120.3(3) ?
    C20 C19 C18 . . 121.1(3) ?
    C21 C20 C19 . . 120.8(3) ?
    C20 C21 C22 . . 119.5(3) ?
    C23 C22 C21 . . 119.9(3) ?
    C22 C23 C24 . . 120.8(3) ?
    C23 C24 C19 . . 120.3(3) ?
    C36 C31 C32 . . 119.4(3) ?
    C36 C31 C37 . . 121.6(3) ?
    C32 C31 C37 . . 119.0(3) ?
    C33 C32 C31 . . 120.2(3) ?
    C34 C33 C32 . . 118.1(3) ?
    F2 C34 C33 . . 118.2(3) ?
    F2 C34 C35 . . 118.0(3) ?
    C33 C34 C35 . . 123.7(3) ?
    C34 C35 C36 . . 118.0(3) ?
    C35 C36 C31 . . 120.5(3) ?
    O38 C37 C31 . . 124.1(3) ?
    O38 C37 C39 . . 117.3(3) ?
    C31 C37 C39 . . 118.4(2) ?
    O40 C39 C41 . . 123.1(3) ?
    O40 C39 C37 . . 117.6(3) ?
    C41 C39 C37 . . 119.2(2) ?
    C46 C41 C42 . . 120.3(3) ?
    C46 C41 C39 . . 117.9(3) ?
    C42 C41 C39 . . 121.7(3) ?
    C43 C42 C41 . . 117.3(3) ?
    N44 C43 C42 . . 124.3(3) ?
    C43 N44 C45 . . 118.2(2) ?
    N44 C45 N47 . . 116.0(2) ?
    N44 C45 C46 . . 121.2(3) ?
    N47 C45 C46 . . 122.8(3) ?
    C41 C46 C45 . . 118.6(3) ?
    C45 N47 C48 . . 121.1(2) ?
    N47 C48 C49 . . 111.3(2) ?
    C50 C49 C54 . . 118.8(3) ?
    C50 C49 C48 . . 121.3(3) ?
    C54 C49 C48 . . 119.9(3) ?
    C49 C50 C51 . . 120.5(3) ?
    C52 C51 C50 . . 120.3(3) ?
    C53 C52 C51 . . 119.9(3) ?
    C52 C53 C54 . . 120.0(3) ?
    C53 C54 C49 . . 120.6(3) ?
    C15 N17 H17 . . 116.00 no
    C18 N17 H17 . . 115.00 no
    C45 N47 H47 . . 115.00 no
    C48 N47 H47 . . 121.00 no
    C3 C2 H2 . . 120.00 no
    C1 C2 H2 . . 120.00 no
    C4 C3 H3 . . 121.00 no
    C2 C3 H3 . . 121.00 no
    C4 C5 H5 . . 120.00 no
    C6 C5 H5 . . 121.00 no
    C1 C6 H6 . . 120.00 no
    C5 C6 H6 . . 120.00 no
    C13 C12 H12 . . 122.00 no
    C11 C12 H12 . . 122.00 no
    N14 C13 H13 . . 117.00 no
    C12 C13 H13 . . 118.00 no
    C11 C16 H16 . . 121.00 no
    C15 C16 H16 . . 120.00 no
    H18A C18 H18B . . 108.00 no
    C19 C18 H18A . . 109.00 no
    C19 C18 H18B . . 109.00 no
    N17 C18 H18A . . 109.00 no
    N17 C18 H18B . . 110.00 no
    C21 C20 H20 . . 120.00 no
    C19 C20 H20 . . 119.00 no
    C20 C21 H21 . . 120.00 no
    C22 C21 H21 . . 120.00 no
    C23 C22 H22 . . 120.00 no
    C21 C22 H22 . . 120.00 no
    C22 C23 H23 . . 120.00 no
    C24 C23 H23 . . 120.00 no
    C19 C24 H24 . . 120.00 no
    C23 C24 H24 . . 120.00 no
    C31 C32 H32 . . 120.00 no
    C33 C32 H32 . . 120.00 no
    C32 C33 H33 . . 121.00 no
    C34 C33 H33 . . 121.00 no
    C34 C35 H35 . . 121.00 no
    C36 C35 H35 . . 121.00 no
    C31 C36 H36 . . 120.00 no
    C35 C36 H36 . . 120.00 no
    C41 C42 H42 . . 121.00 no
    C43 C42 H42 . . 121.00 no
    N44 C43 H43 . . 118.00 no
    C42 C43 H43 . . 118.00 no
    C41 C46 H46 . . 121.00 no
    C45 C46 H46 . . 121.00 no
    N47 C48 H48A . . 109.00 no
    N47 C48 H48B . . 109.00 no
    C49 C48 H48A . . 109.00 no
    C49 C48 H48B . . 109.00 no
    H48A C48 H48B . . 108.00 no
    C49 C50 H50 . . 120.00 no
    C51 C50 H50 . . 120.00 no
    C50 C51 H51 . . 120.00 no
    C52 C51 H51 . . 120.00 no
    C51 C52 H52 . . 120.00 no
    C53 C52 H52 . . 120.00 no
    C52 C53 H53 . . 120.00 no
    C54 C53 H53 . . 120.00 no
    C49 C54 H54 . . 120.00 no
    C53 C54 H54 . . 120.00 no
loop_
    _geom_torsion_atom_site_label_1
    _geom_torsion_atom_site_label_2
    _geom_torsion_atom_site_label_3
    _geom_torsion_atom_site_label_4
    _geom_torsion_site_symmetry_1
    _geom_torsion_site_symmetry_2
    _geom_torsion_site_symmetry_3
    _geom_torsion_site_symmetry_4
    _geom_torsion
    _geom_torsion_publ_flag
    C13 N14 C15 C16 . . . . -1.7(4) ?
    C15 N14 C13 C12 . . . . -0.9(4) ?
    C13 N14 C15 N17 . . . . 177.3(3) ?
    C18 N17 C15 N14 . . . . 172.6(3) ?
    C18 N17 C15 C16 . . . . -8.5(4) ?
    C15 N17 C18 C19 . . . . 174.1(3) ?
    C45 N44 C43 C42 . . . . 0.4(4) ?
    C43 N44 C45 C46 . . . . 1.2(4) ?
    C43 N44 C45 N47 . . . . -177.5(3) ?
    C45 N47 C48 C49 . . . . -173.5(3) ?
    C48 N47 C45 C46 . . . . 7.2(4) ?
    C48 N47 C45 N44 . . . . -174.1(3) ?
    C2 C1 C6 C5 . . . . -1.0(4) ?
    C2 C1 C7 C9 . . . . -161.5(3) ?
    C2 C1 C7 O8 . . . . 12.6(4) ?
    C6 C1 C7 C9 . . . . 19.6(4) ?
    C7 C1 C2 C3 . . . . -177.7(3) ?
    C6 C1 C2 C3 . . . . 1.3(5) ?
    C7 C1 C6 C5 . . . . 177.8(3) ?
    C6 C1 C7 O8 . . . . -166.3(3) ?
    C1 C2 C3 C4 . . . . -0.7(5) ?
    C2 C3 C4 C5 . . . . -0.1(6) ?
    C2 C3 C4 F1 . . . . -178.7(3) ?
    C3 C4 C5 C6 . . . . 0.3(6) ?
    F1 C4 C5 C6 . . . . 178.9(3) ?
    C4 C5 C6 C1 . . . . 0.3(5) ?
    C1 C7 C9 O10 . . . . 41.8(4) ?
    C1 C7 C9 C11 . . . . -142.6(3) ?
    O8 C7 C9 C11 . . . . 43.0(4) ?
    O8 C7 C9 O10 . . . . -132.6(3) ?
    C7 C9 C11 C12 . . . . 13.7(5) ?
    O10 C9 C11 C16 . . . . 7.2(5) ?
    C7 C9 C11 C16 . . . . -168.2(3) ?
    O10 C9 C11 C12 . . . . -171.0(3) ?
    C12 C11 C16 C15 . . . . 0.3(5) ?
    C9 C11 C16 C15 . . . . -178.0(3) ?
    C9 C11 C12 C13 . . . . 175.5(3) ?
    C16 C11 C12 C13 . . . . -2.6(4) ?
    C11 C12 C13 N14 . . . . 3.1(4) ?
    N17 C15 C16 C11 . . . . -176.9(3) ?
    N14 C15 C16 C11 . . . . 2.0(4) ?
    N17 C18 C19 C24 . . . . 129.3(3) ?
    N17 C18 C19 C20 . . . . -51.8(4) ?
    C20 C19 C24 C23 . . . . 2.7(5) ?
    C18 C19 C20 C21 . . . . 178.6(3) ?
    C18 C19 C24 C23 . . . . -178.4(3) ?
    C24 C19 C20 C21 . . . . -2.6(5) ?
    C19 C20 C21 C22 . . . . 0.9(5) ?
    C20 C21 C22 C23 . . . . 0.6(6) ?
    C21 C22 C23 C24 . . . . -0.4(6) ?
    C22 C23 C24 C19 . . . . -1.3(5) ?
    C32 C31 C36 C35 . . . . -1.1(5) ?
    C32 C31 C37 O38 . . . . -5.4(5) ?
    C37 C31 C32 C33 . . . . -177.2(3) ?
    C36 C31 C32 C33 . . . . 2.5(5) ?
    C36 C31 C37 O38 . . . . 175.0(3) ?
    C36 C31 C37 C39 . . . . -10.1(4) ?
    C32 C31 C37 C39 . . . . 169.5(3) ?
    C37 C31 C36 C35 . . . . 178.5(3) ?
    C31 C32 C33 C34 . . . . -0.8(5) ?
    C32 C33 C34 C35 . . . . -2.3(5) ?
    C32 C33 C34 F2 . . . . 178.4(3) ?
    F2 C34 C35 C36 . . . . -177.1(3) ?
    C33 C34 C35 C36 . . . . 3.6(5) ?
    C34 C35 C36 C31 . . . . -1.8(5) ?
    C31 C37 C39 C41 . . . . 126.0(3) ?
    C31 C37 C39 O40 . . . . -57.3(4) ?
    O38 C37 C39 O40 . . . . 118.0(3) ?
    O38 C37 C39 C41 . . . . -58.8(4) ?
    O40 C39 C41 C42 . . . . 176.1(3) ?
    C37 C39 C41 C46 . . . . 176.7(3) ?
    C37 C39 C41 C42 . . . . -7.4(4) ?
    O40 C39 C41 C46 . . . . 0.2(4) ?
    C39 C41 C42 C43 . . . . -174.7(3) ?
    C46 C41 C42 C43 . . . . 1.1(4) ?
    C42 C41 C46 C45 . . . . 0.4(4) ?
    C39 C41 C46 C45 . . . . 176.3(3) ?
    C41 C42 C43 N44 . . . . -1.5(5) ?
    N44 C45 C46 C41 . . . . -1.6(4) ?
    N47 C45 C46 C41 . . . . 177.1(3) ?
    N47 C48 C49 C50 . . . . 51.5(4) ?
    N47 C48 C49 C54 . . . . -130.3(3) ?
    C48 C49 C50 C51 . . . . 179.4(3) ?
    C54 C49 C50 C51 . . . . 1.2(5) ?
    C48 C49 C54 C53 . . . . -179.3(3) ?
    C50 C49 C54 C53 . . . . -1.1(5) ?
    C49 C50 C51 C52 . . . . -0.7(5) ?
    C50 C51 C52 C53 . . . . 0.0(5) ?
    C51 C52 C53 C54 . . . . 0.2(5) ?
    C52 C53 C54 C49 . . . . 0.4(5) ?
loop_
    _geom_hbond_atom_site_label_D
    _geom_hbond_atom_site_label_H
    _geom_hbond_atom_site_label_A
    _geom_hbond_distance_DH
    _geom_hbond_distance_HA
    _geom_hbond_distance_DA
    _geom_hbond_angle_DHA
    _geom_hbond_publ_flag
    N17 H17 N44 0.9400 2.1000 3.037(3) 174.00 yes
    N47 H47 N14 0.9400 2.1500 3.087(4) 172.00 yes
data_global
_journal_date_recd_electronic     2009-05-13
_journal_date_accepted     2009-05-25
_journal_name_full     'Acta Crystallographica, Section E'
_journal_year     2009
_journal_volume     65
_journal_issue      6
_journal_page_first     o1451
_journal_page_last     o1451
_journal_paper_category     QO
_journal_coeditor_code     NC2145
_publ_contact_author_name     'Stefan Laufer'
_publ_contact_author_address
;
Institute of Pharmacy
Department of Pharmaceutical and Medicinal Chemistry
Eberhard-Karls-University T\"ubingen
Auf der Morgenstelle 8
72076 T\"ubingen
Germany
;
_publ_contact_author_email     'stefan.laufer@uni-tuebingen.de'
_publ_contact_author_fax     '+49 7071295037'
_publ_contact_author_phone     '+49 70712972459'
_publ_section_title
;
1-[2-(Benzylamino)-4-pyridyl]-2-(4-fluorophenyl)ethane-1,2-dione
;
loop_
    _publ_author_name
    _publ_author_address
    'Jahns, Hartmut'
;
Institute of Pharmacy
Department of Pharmaceutical and Medicinal Chemistry
Eberhard-Karls-University T\"ubingen
Auf der Morgenstelle 8
72076 T\"ubingen
Germany
;
    'Koch, Pierre'
;
Institute of Pharmacy
Department of Pharmaceutical and Medicinal Chemistry
Eberhard-Karls-University T\"ubingen
Auf der Morgenstelle 8
72076 T\"ubingen
Germany
;
    'Schollmeyer, Dieter'
;
Department of Organic Chemistry
Johannes Gutenberg-University Mainz
Duesbergweg 10-14
D-55099 Mainz
Germany
;
    'Laufer, Stefan'
;
Institute of Pharmacy
Department of Pharmaceutical and Medicinal Chemistry
Eberhard-Karls-University T\"ubingen
Auf der Morgenstelle 8
72076 T\"ubingen
Germany
;
