# Supplementary material for: 1-[2-(Benzyl­amino)-4-pyrid­yl]-2-(4-fluoro­phen­yl)ethane-1,2-dione
Source: Acta Crystallogr Sect E Struct Rep Online. 2009 May 29;65(Pt 6):o1451. doi: 10.1107/S1600536809019801 (PMC2969582; doi:10.1107/S1600536809019801)
Supplement: Supplementary file 2 [file e-65-o1451-Isup2.hkl]

# 
# h,k,l, Fc-squared, Fo-squared, sigma(Fo-squared) and status flag 
# 
data_I
_shelx_title ' haj33 in Pca21' 
_shelx_refln_list_code          4 
_shelx_F_calc_maximum      267.57 
_exptl_crystal_F_000      1392.00 
_reflns_d_resolution_high  0.8204 
 
loop_ 
 _symmetry_equiv_pos_as_xyz 
 'x, y, z' 
 '-x, -y, z+1/2' 
 '-x+1/2, y, z+1/2' 
 'x+1/2, -y, z' 
 
_cell_length_a    12.0951 
_cell_length_b     7.4097 
_cell_length_c    35.1630 
_cell_angle_alpha  90.000 
_cell_angle_beta   90.000 
_cell_angle_gamma  90.000 
 
_shelx_F_squared_multiplier     1.000 
 
loop_ 
 _refln_index_h 
 _refln_index_k 
 _refln_index_l 
 _refln_F_squared_calc 
 _refln_F_squared_meas 
 _refln_F_squared_sigma 
 _refln_observed_status 
   0   0 -42      793.49      857.40     35.26 o 
   2   0 -42      286.46      286.16     21.16 o 
   0   1 -42       92.14      120.11     14.61 o 
   1   1 -42      215.23      206.53     19.18 o 
   2   1 -42       76.38       77.43     13.60 o 
   2   0 -41      291.83      337.40     24.43 o 
   4   0 -41       89.49       67.03     14.50 o 
   1   1 -41       29.49       57.53     11.08 o 
   2   1 -41      346.30      373.16     24.00 o 
   3   1 -41      269.47      269.71     21.62 o 
   1   2 -41       73.63       84.95     12.49 o 
   2   2 -41       55.56       61.28     12.05 o 
   0   0 -40      795.09      711.28     36.74 o 
   2   0 -40      101.43      168.93     18.71 o 
   4   0 -40       13.93       18.39     11.05 o 
   0   1 -40      110.68      119.89     19.03 o 
   1   1 -40       96.86       96.47     18.96 o 
   2   1 -40       32.70       32.31     12.34 o 
   3   1 -40       29.87       35.37     12.23 o 
   4   1 -40       13.66        1.76     17.31 o 
   5   1 -40        8.84      -11.37     11.37 o 
   0   2 -40      179.74      163.43     18.35 o 
   1   2 -40       36.76       28.78     12.27 o 
   2   2 -40      100.10      115.03     17.20 o 
   3   2 -40      538.97      568.36     29.32 o 
   4   2 -40       27.67       60.34     10.76 o 
   0   3 -40       51.33       79.63     13.42 o 
   1   3 -40       62.88       53.07     12.09 o 
   2   0 -39      310.03      292.49     26.55 o 
   4   0 -39       76.59       88.73     16.01 o 
   6   0 -39      107.94      118.27     13.28 o 
   1   1 -39       20.12       14.68     16.95 o 
   2   1 -39       20.61       14.21     15.33 o 
   3   1 -39       29.05        2.23     19.07 o 
   4   1 -39        3.86       -8.13     15.22 o 
   5   1 -39        7.34       -1.76     14.28 o 
   1   2 -39      287.11      307.60     25.55 o 
   2   2 -39       22.77       15.72     12.56 o 
   3   2 -39      233.54      243.12     20.94 o 
   4   2 -39        6.58        3.60     11.08 o 
   5   2 -39       78.39       88.26     12.09 o 
   1   3 -39        9.65       17.23     11.01 o 
   2   3 -39       46.20       67.93     13.67 o 
   3   3 -39        1.10      -11.01     11.01 o 
   0   0 -38      140.37      169.33     20.40 o 
   2   0 -38       21.99       35.55     10.97 o 
   4   0 -38        0.01       11.05     10.33 o 
   6   0 -38       99.06       97.01     15.40 o 
   0   1 -38       67.01       71.96     16.30 o 
   1   1 -38       56.59       46.34     17.09 o 
   2   1 -38       84.07       50.30     19.86 o 
   3   1 -38       58.27       52.82     15.33 o 
   4   1 -38        0.75      -18.03     18.03 o 
   5   1 -38       16.42       14.93     12.81 o 
   6   1 -38        0.11        6.84     13.06 o 
   0   2 -38       46.42       63.36     17.49 o 
   1   2 -38      137.59      146.84     18.93 o 
   2   2 -38       58.28       55.91     12.27 o 
   3   2 -38        4.12      -15.83     19.07 o 
   4   2 -38        7.23       12.38     14.32 o 
   5   2 -38       66.78       62.46     13.71 o 
   0   3 -38      299.42      304.11     25.51 o 
   1   3 -38       33.60       26.77     14.28 o 
   2   3 -38      238.48      298.61     22.60 o 
   3   3 -38       83.53       81.50     15.00 o 
   4   3 -38       27.98       36.74     10.04 o 
   0   4 -38       37.51       15.87     11.15 o 
   1   4 -38       13.32        6.22     11.23 o 
   2   0 -37      181.53      208.40     25.37 o 
   4   0 -37      132.34      160.84     20.15 o 
   6   0 -37       17.11       19.21     11.80 o 
   1   1 -37       33.66       59.40     18.28 o 
   2   1 -37        0.58        0.00     13.78 o 
   3   1 -37       92.41       80.89     16.80 o 
   4   1 -37       36.13       65.67     16.26 o 
   5   1 -37        0.73      -15.54     15.54 o 
   6   1 -37        2.59       -5.94     13.28 o 
   7   1 -37       37.51       49.80     10.33 o 
   1   2 -37       51.76       62.90     17.52 o 
   2   2 -37       30.47       47.21     16.88 o 
   3   2 -37      383.66      384.85     29.25 o 
   4   2 -37       48.86       33.97     12.92 o 
   5   2 -37      167.21      147.27     18.17 o 
   6   2 -37      115.46      131.12     16.08 o 
   1   3 -37      182.80      209.09     21.26 o 
   2   3 -37      369.47      414.47     28.75 o 
   3   3 -37       33.35       10.69     17.23 o 
   4   3 -37      126.43       96.90     14.72 o 
   5   3 -37       22.36       28.89     10.33 o 
   1   4 -37      167.87      160.91     17.23 o 
   2   4 -37        5.10       -8.71     12.88 o 
   3   4 -37       95.43       98.19     14.54 o 
   0   0 -36      413.84      441.27     33.75 o 
   2   0 -36      618.81      630.21     39.54 o 
   4   0 -36        4.15       41.05     10.90 o 
   6   0 -36      116.16      144.21     19.11 o 
   8   0 -36      186.53      192.75     19.18 o 
   0   1 -36       69.51       77.58     16.08 o 
   1   1 -36      150.12      152.24     24.65 o 
   2   1 -36       48.96       63.79     14.93 o 
   3   1 -36        0.33       32.74     11.41 o 
   4   1 -36       59.90       47.46     16.34 o 
   5   1 -36       32.10       35.26     13.96 o 
   6   1 -36       23.70       25.22     13.53 o 
   7   1 -36       77.10      104.96     15.51 o 
   0   2 -36       15.56      -15.69     15.69 o 
   1   2 -36       13.43       15.40     15.18 o 
   2   2 -36       52.40       75.34     13.60 o 
   3   2 -36      170.48      173.61     23.93 o 
   4   2 -36       47.63       54.22     14.61 o 
   5   2 -36      252.67      270.61     24.07 o 
   6   2 -36      170.68      175.77     18.82 o 
   7   2 -36      118.68      144.61     14.57 o 
   0   3 -36       29.84       31.30     15.36 o 
   1   3 -36       68.04       72.36     14.03 o 
   2   3 -36       39.76       25.08     16.12 o 
   3   3 -36       40.31       44.36     15.36 o 
   4   3 -36      201.04      167.60     20.01 o 
   5   3 -36       41.41       33.43     13.10 o 
   6   3 -36       31.97       39.33     11.41 o 
   0   4 -36      327.66      373.20     25.44 o 
   1   4 -36       69.49       88.91     15.11 o 
   2   4 -36      114.85      113.12     16.73 o 
   3   4 -36       32.24       51.78     13.17 o 
   4   4 -36       16.89       19.61      9.25 o 
   2   0 -35      654.30      662.41     40.08 o 
   4   0 -35       66.67       49.58     15.51 o 
   6   0 -35      114.25       85.85     17.74 o 
   8   0 -35       74.72       84.63     13.39 o 
   1   1 -35        6.60       -9.54     18.24 o 
   2   1 -35      159.80      188.07     24.61 o 
   3   1 -35      467.81      480.38     35.69 o 
   4   1 -35        3.70      -23.17     23.17 o 
   5   1 -35        9.85        0.00     20.04 o 
   6   1 -35      162.02      176.70     21.66 o 
   7   1 -35       41.17       37.78     13.92 o 
   8   1 -35       67.18       77.22     11.69 o 
   1   2 -35      628.45      663.28     39.90 o 
   2   2 -35      102.00       95.93     18.35 o 
   3   2 -35      182.95      187.50     21.88 o 
   4   2 -35       58.79       10.97     18.64 o 
   5   2 -35       77.46       70.81     17.06 o 
   6   2 -35       77.23       71.60     16.77 o 
   7   2 -35       54.40       45.98     13.35 o 
   1   3 -35       88.68       63.11     17.41 o 
   2   3 -35       38.85       19.00     23.21 o 
   3   3 -35       52.22       51.88     16.95 o 
   4   3 -35      126.48      115.97     20.15 o 
   5   3 -35       60.43       98.41     14.36 o 
   6   3 -35       19.63       45.70     12.56 o 
   1   4 -35       88.41       64.91     15.15 o 
   2   4 -35       33.23       38.75     14.75 o 
   3   4 -35       46.48       69.84     13.85 o 
   4   4 -35      184.29      162.67     19.47 o 
   5   4 -35       75.63      108.95     12.95 o 
   1   5 -35       80.23       65.85     12.20 o 
   2   5 -35       85.81       88.41     13.78 o 
   0   0 -34      971.35     1054.21     51.96 o 
   2   0 -34      259.06      281.52     25.51 o 
   4   0 -34       76.25       87.33     16.12 o 
   6   0 -34       94.63       88.98     20.01 o 
   8   0 -34       19.66       18.49     11.37 o 
   0   1 -34      808.25      806.01     47.57 o 
   1   1 -34      591.17      502.33     36.38 o 
   2   1 -34      754.15      735.46     43.25 o 
   3   1 -34       77.83       63.65     17.23 o 
   4   1 -34       84.17       86.07     18.82 o 
   5   1 -34      181.55      172.35     22.24 o 
   6   1 -34        5.28      -10.65     18.82 o 
   7   1 -34       27.91       35.66     15.11 o 
   8   1 -34       29.31       58.29     13.06 o 
   0   2 -34      113.35      119.28     21.12 o 
   1   2 -34     1092.43     1094.40     51.56 o 
   2   2 -34       28.31       18.82     20.33 o 
   3   2 -34      566.50      554.18     37.85 o 
   4   2 -34      281.54      261.22     28.10 o 
   5   2 -34       67.10       52.75     15.98 o 
   6   2 -34       12.08       21.30     12.81 o 
   7   2 -34        1.02       10.51     14.39 o 
   8   2 -34       22.35       13.24     13.67 o 
   0   3 -34       90.39      111.11     19.68 o 
   1   3 -34       51.64       61.10     18.17 o 
   2   3 -34      474.78      505.90     33.39 o 
   3   3 -34      125.54      163.61     19.21 o 
   4   3 -34      537.59      577.32     36.31 o 
   5   3 -34      251.00      233.05     23.68 o 
   6   3 -34       29.38       40.41     12.70 o 
   7   3 -34       65.39       81.89     13.96 o 
   0   4 -34      203.13      206.42     21.88 o 
   1   4 -34      120.88      121.58     16.08 o 
   2   4 -34       12.43       31.12     12.77 o 
   3   4 -34      343.54      332.93     26.99 o 
   4   4 -34        2.80        2.12     15.80 o 
   5   4 -34      223.75      223.98     20.80 o 
   6   4 -34      160.63      151.88     16.01 o 
   0   5 -34      196.54      183.50     19.50 o 
   1   5 -34       71.01       64.77     12.49 o 
   2   5 -34       82.02       73.47     15.18 o 
   3   5 -34       11.10        8.67      9.68 o 
   2   0 -33      227.31      220.06     27.02 o 
   4   0 -33     2339.10     2182.12     75.13 o 
   6   0 -33      540.76      509.82     35.12 o 
   8   0 -33       93.67       75.02     17.49 o 
   1   1 -33      741.78      662.67     42.24 o 
   2   1 -33      527.21      519.64     38.72 o 
   3   1 -33      291.56      294.69     29.18 o 
   4   1 -33      446.75      479.02     35.12 o 
   5   1 -33       95.62       57.03     15.51 o 
   6   1 -33       50.97       17.02     17.67 o 
   7   1 -33        4.59      -16.23     16.23 o 
   8   1 -33       12.61       26.95      9.93 o 
   9   1 -33       69.19       70.42     14.50 o 
   1   2 -33      305.97      316.56     30.48 o 
   2   2 -33      382.03      363.19     31.56 o 
   3   2 -33      762.88      695.23     44.51 o 
   4   2 -33       93.31      114.64     22.09 o 
   5   2 -33       46.19       46.42     15.00 o 
   6   2 -33      417.45      440.59     32.02 o 
   7   2 -33       11.44       21.66     12.77 o 
   8   2 -33      110.97      111.18     16.30 o 
   1   3 -33       25.06       20.65     13.06 o 
   2   3 -33       83.71       93.48     21.52 o 
   3   3 -33      121.40       98.48     19.54 o 
   4   3 -33      392.62      417.42     32.74 o 
   5   3 -33       76.93       45.01     16.62 o 
   6   3 -33      308.32      320.38     26.52 o 
   7   3 -33      160.50      156.73     16.91 o 
   8   3 -33      103.75      131.58     16.16 o 
   1   4 -33      295.44      327.10     26.52 o 
   2   4 -33       22.19       53.07     13.03 o 
   3   4 -33      472.82      544.79     32.42 o 
   4   4 -33      312.45      240.89     25.73 o 
   5   4 -33      408.73      416.52     27.85 o 
   6   4 -33       86.17       75.67     14.97 o 
   1   5 -33       61.07       68.58     15.00 o 
   2   5 -33       62.32       61.71     14.93 o 
   3   5 -33       45.71       58.43     10.51 o 
   4   5 -33       11.02        1.66     15.76 o 
   0   0 -32      700.24      748.55     43.68 o 
   2   0 -32       57.72       53.65     20.51 o 
   4   0 -32      556.73      455.45     37.42 o 
   6   0 -32      118.78      113.56     20.11 o 
   8   0 -32      264.38      238.16     22.67 o 
   0   1 -32      186.88      178.83     25.37 o 
   1   1 -32      188.00      174.36     23.93 o 
   2   1 -32       68.69       37.96     21.05 o 
   3   1 -32      553.66      512.62     37.02 o 
   4   1 -32      136.09      172.57     25.26 o 
   5   1 -32      216.11      184.01     24.11 o 
   6   1 -32      209.00      195.49     24.68 o 
   7   1 -32      143.23      123.24     20.55 o 
   8   1 -32      194.48      187.25     21.70 o 
   9   1 -32      162.75      206.89     18.78 o 
   0   2 -32       71.81       99.92     25.26 o 
   1   2 -32      362.78      374.85     32.42 o 
   2   2 -32       83.16       79.41     20.94 o 
   3   2 -32      178.21      202.50     24.25 o 
   4   2 -32       69.20        6.37     23.82 o 
   5   2 -32       84.08       73.08     21.70 o 
   6   2 -32        2.45        0.00     12.23 o 
   7   2 -32       11.57        5.04     13.96 o 
   8   2 -32        1.41      -16.12     16.12 o 
   9   2 -32       14.72       29.04      8.13 o 
   0   3 -32     3541.33     3582.68     97.26 o 
   1   3 -32      102.72      134.57     21.95 o 
   2   3 -32      628.85      582.32     39.44 o 
   3   3 -32      530.60      551.84     36.34 o 
   4   3 -32      120.76       81.03     21.55 o 
   5   3 -32      202.80      207.25     25.19 o 
   6   3 -32      150.68      159.07     20.08 o 
   7   3 -32       67.73       69.19     15.00 o 
   8   3 -32      175.83      188.43     17.99 o 
   0   4 -32       32.34       11.62     18.39 o 
   1   4 -32      620.12      625.93     40.30 o 
   2   4 -32       94.82      120.57     22.02 o 
   3   4 -32      167.85      166.41     21.48 o 
   4   4 -32      193.48      183.18     21.26 o 
   5   4 -32      380.78      393.96     28.89 o 
   6   4 -32      101.15      101.32     15.58 o 
   7   4 -32      155.83      157.67     17.41 o 
   0   5 -32      131.37      129.21     19.03 o 
   1   5 -32       98.08      130.79     19.32 o 
   2   5 -32       34.06       20.76     13.78 o 
   3   5 -32      228.83      193.22     22.45 o 
   4   5 -32       45.60       56.45     12.49 o 
   5   5 -32      519.37      520.07     28.50 o 
   0   6 -32        0.33        5.90      8.60 o 
   2   0 -31     1839.84     1584.14     63.87 o 
   4   0 -31      521.54      518.27     36.84 o 
   6   0 -31      521.86      386.55     32.24 o 
   8   0 -31       33.98       44.94     16.59 o 
  10   0 -31        6.12        4.75     11.30 o 
   1   1 -31      136.15      147.02     23.21 o 
   2   1 -31      835.57      841.56     48.03 o 
   3   1 -31      300.61      274.50     30.30 o 
   4   1 -31      539.64      483.08     37.28 o 
   5   1 -31       43.08       49.87     16.66 o 
   6   1 -31      202.47      194.91     27.27 o 
   7   1 -31       39.22       22.96     15.54 o 
   8   1 -31       75.47       69.01     14.79 o 
   9   1 -31       48.37       42.71     14.79 o 
  10   1 -31       53.73       65.85     10.69 o 
   1   2 -31     1369.80     1326.45     58.11 o 
   2   2 -31     2036.15     2007.61     73.37 o 
   3   2 -31      309.82      258.85     27.49 o 
   4   2 -31      214.18      208.87     27.24 o 
   5   2 -31      296.15      281.80     27.09 o 
   6   2 -31       41.72       55.45     20.40 o 
   7   2 -31      111.69      105.93     17.52 o 
   8   2 -31      189.39      177.39     19.79 o 
   9   2 -31       68.69       98.88     13.24 o 
   1   3 -31      373.96      374.13     32.60 o 
   2   3 -31       49.94       45.52     19.50 o 
   3   3 -31      174.09      191.56     21.59 o 
   4   3 -31     2152.34     2166.54     72.54 o 
   5   3 -31      596.09      575.34     38.10 o 
   6   3 -31       14.53        2.70     16.34 o 
   7   3 -31       77.16       70.74     14.18 o 
   8   3 -31      115.63       96.86     16.91 o 
   1   4 -31       62.01       54.55     16.80 o 
   2   4 -31      297.55      275.54     27.24 o 
   3   4 -31       38.34       45.98     15.58 o 
   4   4 -31        7.74       -5.43     18.42 o 
   5   4 -31      129.36      129.89     20.44 o 
   6   4 -31       79.80       70.52     17.63 o 
   7   4 -31       84.63       96.36     14.72 o 
   1   5 -31       22.96       10.00     15.83 o 
   2   5 -31       26.19        2.41     15.90 o 
   3   5 -31       21.09       33.57     12.77 o 
   4   5 -31      112.58      114.42     18.03 o 
   5   5 -31      369.78      360.03     24.93 o 
   6   5 -31      109.93      115.32     14.93 o 
   1   6 -31       86.32       89.31     14.32 o 
   2   6 -31       33.03       25.29     11.84 o 
   0   0 -30    22653.09    21492.39    342.79 o 
   2   0 -30      893.13      891.61     48.47 o 
   4   0 -30      409.61      402.41     35.59 o 
   6   0 -30       53.05       19.39     21.44 o 
   8   0 -30      641.72      562.78     36.20 o 
  10   0 -30       68.22       72.11     12.16 o 
   0   1 -30     2832.68     2771.45     85.13 o 
   1   1 -30      401.27      407.16     33.75 o 
   2   1 -30      228.95      257.70     28.93 o 
   3   1 -30      529.06      539.03     40.48 o 
   4   1 -30     1553.84     1486.96     62.07 o 
   5   1 -30      543.75      530.61     37.82 o 
   6   1 -30      395.95      379.96     31.45 o 
   7   1 -30      134.01      160.37     21.66 o 
   8   1 -30      191.01      143.78     21.30 o 
   9   1 -30        1.50        4.53     11.55 o 
  10   1 -30        7.32       20.62     10.11 o 
   0   2 -30     1046.82     1017.73     49.73 o 
   1   2 -30      229.48      272.56     27.56 o 
   2   2 -30      414.20      344.20     29.90 o 
   3   2 -30      613.76      555.26     41.34 o 
   4   2 -30      179.04      132.27     22.31 o 
   5   2 -30      415.53      422.63     34.76 o 
   6   2 -30       12.48       47.35     14.14 o 
   7   2 -30       71.08       56.99     19.75 o 
   8   2 -30       24.14        7.48     15.62 o 
   9   2 -30       51.99       50.34     14.21 o 
  10   2 -30       14.63       34.25      9.86 o 
   0   3 -30       48.73       46.38     17.52 o 
   1   3 -30      321.16      315.59     32.53 o 
   2   3 -30      477.34      500.86     35.66 o 
   3   3 -30      237.38      214.99     25.87 o 
   4   3 -30     1686.81     1635.60     64.98 o 
   5   3 -30      422.24      392.30     32.96 o 
   6   3 -30      202.34      168.50     24.97 o 
   7   3 -30       13.83       33.86     13.96 o 
   8   3 -30        7.21       24.29     10.40 o 
   9   3 -30       42.57       36.16     13.28 o 
   0   4 -30      128.10       81.68     18.85 o 
   1   4 -30       95.58       95.93     17.49 o 
   2   4 -30       53.58       41.13     16.95 o 
   3   4 -30      735.84      773.92     44.36 o 
   4   4 -30      301.96      282.74     28.46 o 
   5   4 -30        5.25        2.66     17.49 o 
   6   4 -30        7.24        2.41     13.31 o 
   7   4 -30      225.67      271.48     20.76 o 
   8   4 -30      151.33      157.96     17.27 o 
   0   5 -30      573.58      562.28     35.62 o 
   1   5 -30       67.00       44.36     18.53 o 
   2   5 -30       65.20       72.61     16.95 o 
   3   5 -30       60.99       85.56     16.48 o 
   4   5 -30       29.74       41.13     12.67 o 
   5   5 -30       93.87      100.39     16.41 o 
   6   5 -30      167.28      162.06     17.88 o 
   0   6 -30      249.50      263.49     21.88 o 
   1   6 -30       12.78       -5.65     14.18 o 
   2   6 -30       16.12        0.00     12.41 o 
   3   6 -30       12.26       17.49      7.88 o 
   2   0 -29     3348.94     3154.11     90.85 o 
   4   0 -29       32.22       66.10     18.71 o 
   6   0 -29       94.75       41.49     22.16 o 
   8   0 -29     1648.07     1482.57     58.15 o 
  10   0 -29      534.42      519.71     29.40 o 
   1   1 -29     1618.47     1516.86     62.61 o 
   2   1 -29     1568.97     1433.63     60.59 o 
   3   1 -29      266.53      251.54     26.45 o 
   4   1 -29      798.49      737.83     44.80 o 
   5   1 -29      204.14      156.81     24.76 o 
   6   1 -29     1212.09      999.85     50.23 o 
   7   1 -29      199.26      150.80     23.32 o 
   8   1 -29       45.19       54.69     15.90 o 
   9   1 -29        1.13       -4.86     15.36 o 
  10   1 -29        5.83       -7.63     14.28 o 
   1   2 -29      778.81      709.59     43.50 o 
   2   2 -29     1156.82     1146.68     54.01 o 
   3   2 -29      509.33      506.44     39.08 o 
   4   2 -29     2583.79     2180.71     76.14 o 
   5   2 -29      204.38      172.57     27.96 o 
   6   2 -29       66.83       54.91     18.17 o 
   7   2 -29      126.77      162.10     21.52 o 
   8   2 -29      398.00      323.18     29.97 o 
   9   2 -29      133.30      144.79     19.97 o 
  10   2 -29      150.07      175.91     16.77 o 
   1   3 -29      101.89       75.38     20.80 o 
   2   3 -29       18.81       55.30     18.10 o 
   3   3 -29      277.90      268.10     29.29 o 
   4   3 -29      628.05      590.34     39.54 o 
   5   3 -29      150.83      161.12     24.00 o 
   6   3 -29      361.05      376.83     32.20 o 
   7   3 -29       84.22      120.07     17.13 o 
   8   3 -29        4.84       38.57     10.79 o 
   9   3 -29      204.57      251.15     20.98 o 
   1   4 -29       78.42       87.79     18.82 o 
   2   4 -29      850.13      842.32     46.63 o 
   3   4 -29       40.89       -9.32     24.65 o 
   4   4 -29     1809.37     1793.88     65.92 o 
   5   4 -29      220.48      194.69     22.24 o 
   6   4 -29      448.68      417.09     30.87 o 
   7   4 -29       54.85       39.87     17.56 o 
   8   4 -29        6.16       15.51      9.32 o 
   1   5 -29      127.42      127.66     20.76 o 
   2   5 -29      147.77      120.90     20.11 o 
   3   5 -29      254.74      273.67     25.58 o 
   4   5 -29       59.64       52.42     14.10 o 
   5   5 -29        7.01        6.66     14.90 o 
   6   5 -29      112.14      124.57     17.49 o 
   7   5 -29       64.27       52.53     13.49 o 
   1   6 -29       86.17       77.58     17.77 o 
   2   6 -29       58.89       62.36     14.10 o 
   3   6 -29      132.82      161.02     18.60 o 
   4   6 -29       23.37       27.20     11.05 o 
   0   0 -28    15552.83    14528.99    256.91 o 
   2   0 -28     3007.66     2540.67     78.98 o 
   4   0 -28      470.58      380.14     33.39 o 
   6   0 -28       23.58       28.53     16.30 o 
   8   0 -28      362.05      356.25     27.81 o 
  10   0 -28       33.69       -4.35     18.21 o 
   0   1 -28    11552.73    10436.88    208.73 o 
   1   1 -28      727.12      704.48     42.28 o 
   2   1 -28     5667.08     5350.44    141.08 o 
   3   1 -28       43.70       29.86     19.07 o 
   4   1 -28      558.03      521.62     38.39 o 
   5   1 -28      129.13      109.99     24.32 o 
   6   1 -28      138.32      140.07     21.95 o 
   7   1 -28      201.93      180.16     22.81 o 
   8   1 -28      777.26      714.73     40.55 o 
   9   1 -28        0.80       10.36     15.11 o 
  10   1 -28       72.76       72.79     18.06 o 
  11   1 -28       29.12       27.63     10.43 o 
   0   2 -28     1363.82     1224.55     55.45 o 
   1   2 -28      117.38      110.82     23.17 o 
   2   2 -28     2402.91     2275.59     75.81 o 
   3   2 -28      251.60      256.87     27.67 o 
   4   2 -28      489.83      529.39     36.95 o 
   5   2 -28      374.93      371.04     31.20 o 
   6   2 -28      192.83      174.29     25.62 o 
   7   2 -28      195.51      175.98     24.79 o 
   8   2 -28       92.08       83.80     18.57 o 
   9   2 -28      106.01       97.26     16.66 o 
  10   2 -28       23.22       42.39     11.69 o 
   0   3 -28      253.76      255.83     26.09 o 
   1   3 -28       31.42       45.98     18.96 o 
   2   3 -28      187.94      155.91     25.76 o 
   3   3 -28      141.73      140.58     23.28 o 
   4   3 -28      397.78      351.21     33.07 o 
   5   3 -28       23.23       44.83     15.26 o 
   6   3 -28       78.39       95.96     18.64 o 
   7   3 -28      324.79      310.88     30.58 o 
   8   3 -28      201.21      201.93     22.06 o 
   9   3 -28      121.33      129.82     18.49 o 
  10   3 -28       22.63       15.62     11.62 o 
   0   4 -28      683.56      634.49     41.16 o 
   1   4 -28      447.62      430.16     34.25 o 
   2   4 -28      428.14      401.44     31.88 o 
   3   4 -28      117.38      137.34     23.68 o 
   4   4 -28      325.32      328.40     29.79 o 
   5   4 -28      427.36      429.40     34.29 o 
   6   4 -28      407.98      399.89     30.19 o 
   7   4 -28       61.82       87.51     15.22 o 
   8   4 -28       15.42       21.12     10.04 o 
   9   4 -28      222.18      285.55     19.50 o 
   0   5 -28      198.45      221.46     22.52 o 
   1   5 -28      168.95      175.30     23.42 o 
   2   5 -28      216.02      191.10     25.98 o 
   3   5 -28      333.79      381.29     29.32 o 
   4   5 -28       58.30       59.08     17.92 o 
   5   5 -28       61.32       65.16     13.96 o 
   6   5 -28       29.78       41.81     13.67 o 
   7   5 -28       54.41       38.86     13.92 o 
   0   6 -28       76.86      101.32     13.96 o 
   1   6 -28      120.63      116.54     17.20 o 
   2   6 -28        8.82        8.64     11.69 o 
   3   6 -28      159.45      182.03     18.31 o 
   4   6 -28       56.89       74.12     14.97 o 
   5   6 -28      234.57      267.02     19.97 o 
   2   0 -27     1967.98     1830.83     65.77 o 
   4   0 -27      991.57      948.18     47.14 o 
   6   0 -27     2099.70     1535.71     64.51 o 
   8   0 -27       90.15       84.05     21.80 o 
  10   0 -27       97.16       92.87     16.98 o 
   1   1 -27      421.13      394.75     31.88 o 
   2   1 -27     1904.32     1817.09     65.63 o 
   3   1 -27      275.33      248.67     26.99 o 
   4   1 -27       79.85       91.43     19.61 o 
   5   1 -27       59.59       69.41     18.67 o 
   6   1 -27       46.94        9.82     23.39 o 
   7   1 -27      131.67      124.24     22.09 o 
   8   1 -27      178.45      171.92     21.77 o 
   9   1 -27        1.40       10.83     15.80 o 
  10   1 -27       51.55       70.49     14.18 o 
  11   1 -27       37.97       34.29     13.31 o 
   1   2 -27     4065.10     3623.34     96.29 o 
   2   2 -27      526.27      443.04     34.07 o 
   3   2 -27      951.25      919.57     49.29 o 
   4   2 -27      374.97      338.19     32.02 o 
   5   2 -27      281.64      268.74     28.21 o 
   6   2 -27     1493.15     1243.37     56.71 o 
   7   2 -27       40.12       48.00     16.05 o 
   8   2 -27      134.43      142.81     20.83 o 
   9   2 -27       94.50       70.74     19.36 o 
  10   2 -27       17.38        8.13     13.67 o 
   1   3 -27      761.25      666.80     41.05 o 
   2   3 -27        6.25       16.30     19.29 o 
   3   3 -27      550.35      463.33     37.49 o 
   4   3 -27      313.85      284.04     31.63 o 
   5   3 -27       90.60      112.19     19.57 o 
   6   3 -27      367.94      348.26     31.20 o 
   7   3 -27       78.56       85.85     20.47 o 
   8   3 -27      109.02       81.89     16.44 o 
   9   3 -27      225.53      247.62     24.14 o 
  10   3 -27      312.44      345.35     22.34 o 
   1   4 -27       13.10      -17.63     17.63 o 
   2   4 -27      438.39      406.01     34.76 o 
   3   4 -27      389.32      300.59     30.98 o 
   4   4 -27      598.15      522.52     37.24 o 
   5   4 -27      241.07      219.52     27.63 o 
   6   4 -27      121.66       95.82     19.83 o 
   7   4 -27       94.58      138.17     18.35 o 
   8   4 -27       88.02       88.44     16.16 o 
   9   4 -27       33.02       54.04     11.84 o 
   1   5 -27      229.58      183.79     24.40 o 
   2   5 -27      200.73      206.39     25.94 o 
   3   5 -27      117.87      146.12     19.86 o 
   4   5 -27      186.55      195.31     23.24 o 
   5   5 -27      112.79      119.78     19.79 o 
   6   5 -27      110.53      104.96     18.28 o 
   7   5 -27        0.02        3.78     13.35 o 
   8   5 -27       95.78      104.67     13.39 o 
   1   6 -27       46.57       20.87     14.79 o 
   2   6 -27      197.15      228.05     21.12 o 
   3   6 -27       15.58       13.17     13.17 o 
   4   6 -27      466.94      466.14     28.14 o 
   5   6 -27      208.11      181.92     18.75 o 
   0   0 -26      642.65      588.83     35.84 o 
   2   0 -26       75.38       62.72     15.80 o 
   4   0 -26     1259.75     1124.56     51.63 o 
   6   0 -26      909.55      750.60     43.97 o 
   8   0 -26       84.14       69.16     14.07 o 
  10   0 -26      147.01      146.98     19.39 o 
   0   1 -26      450.07      432.85     31.02 o 
   1   1 -26       88.40      117.62     17.02 o 
   2   1 -26       62.53       61.92     17.31 o 
   3   1 -26      118.56       87.72     20.94 o 
   4   1 -26      214.25      216.50     26.09 o 
   5   1 -26        0.36       15.98     20.44 o 
   6   1 -26       40.67       23.86     13.89 o 
   7   1 -26      432.14      367.40     31.70 o 
   8   1 -26       54.17       53.94     17.85 o 
   9   1 -26       58.69       62.43     14.28 o 
  10   1 -26      100.06       99.60     15.94 o 
  11   1 -26       28.56       35.62     13.74 o 
   0   2 -26      914.32      747.90     42.35 o 
   1   2 -26     3365.78     3142.31     87.18 o 
   2   2 -26      465.04      434.94     31.95 o 
   3   2 -26      437.60      407.81     32.28 o 
   4   2 -26       82.60       82.72     19.11 o 
   5   2 -26      194.33      227.01     26.84 o 
   6   2 -26       72.05       71.64     20.94 o 
   7   2 -26      418.24      361.07     30.26 o 
   8   2 -26      158.89      139.82     20.01 o 
   9   2 -26       15.06       14.21     15.29 o 
  10   2 -26       57.80       73.33     14.97 o 
  11   2 -26      127.19      136.87     15.83 o 
   0   3 -26      793.67      776.47     44.22 o 
   1   3 -26      328.29      307.60     28.61 o 
   2   3 -26     3161.66     2993.67     86.64 o 
   3   3 -26     1029.68      929.11     49.44 o 
   4   3 -26       86.59       65.05     18.42 o 
   5   3 -26       53.36       28.14     18.49 o 
   6   3 -26      345.18      267.16     28.57 o 
   7   3 -26      114.66      120.79     22.09 o 
   8   3 -26      102.62      115.28     17.09 o 
   9   3 -26       93.62       87.54     17.70 o 
  10   3 -26       22.63       30.48     11.62 o 
   0   4 -26      121.25      119.10     22.02 o 
   1   4 -26      439.32      426.77     34.18 o 
   2   4 -26      176.87      168.93     21.95 o 
   3   4 -26       66.67       60.34     14.64 o 
   4   4 -26      203.99      187.07     26.45 o 
   5   4 -26      396.52      375.21     32.67 o 
   6   4 -26      103.45      103.30     19.61 o 
   7   4 -26        2.54       23.06     11.66 o 
   8   4 -26       17.53       11.51     19.39 o 
   9   4 -26       71.73       40.33     15.11 o 
   0   5 -26      114.77      107.37     20.69 o 
   1   5 -26      259.58      253.02     24.54 o 
   2   5 -26      480.04      450.95     31.81 o 
   3   5 -26      763.15      797.99     43.36 o 
   4   5 -26       26.24       -5.69     19.32 o 
   5   5 -26       74.99       99.27     19.61 o 
   6   5 -26       83.39       79.99     13.78 o 
   7   5 -26       46.85       -6.19     21.08 o 
   8   5 -26      115.20      124.82     15.58 o 
   0   6 -26      799.16      773.70     40.91 o 
   1   6 -26       57.55       50.66     15.47 o 
   2   6 -26        5.12      -16.52     16.52 o 
   3   6 -26       45.63       71.67     14.64 o 
   4   6 -26      461.75      490.10     30.84 o 
   5   6 -26        1.03        9.54     13.06 o 
   6   6 -26      360.11      367.15     24.00 o 
   0   7 -26      234.63      241.90     19.14 o 
   1   7 -26       26.72       32.99     10.47 o 
   2   7 -26        3.91       -1.51     11.59 o 
   2   0 -25      210.84      221.43     25.76 o 
   4   0 -25      143.74       96.25     20.55 o 
   6   0 -25     2899.87     2732.23     83.26 o 
   8   0 -25       88.24       84.59     20.51 o 
  10   0 -25      128.34      103.63     18.96 o 
   1   1 -25     1671.78     1452.63     54.94 o 
   2   1 -25      536.46      522.34     34.65 o 
   3   1 -25      299.05      264.25     27.49 o 
   4   1 -25      106.12      111.65     19.14 o 
   5   1 -25      392.08      352.47     29.54 o 
   6   1 -25      686.36      553.28     38.54 o 
   7   1 -25      436.17      316.60     32.89 o 
   8   1 -25       19.82        9.43     18.10 o 
   9   1 -25      288.97      283.93     27.24 o 
  10   1 -25      445.70      475.02     31.77 o 
  11   1 -25       16.85       37.10      9.57 o 
   1   2 -25      242.87      186.02     23.64 o 
   2   2 -25      206.56      203.08     24.14 o 
   3   2 -25      146.02      144.36     20.87 o 
   4   2 -25      165.87      161.27     23.28 o 
   5   2 -25      932.12      796.52     44.40 o 
   6   2 -25       36.72        6.48     25.44 o 
   7   2 -25      352.41      337.25     31.70 o 
   8   2 -25       30.58       24.43     14.97 o 
   9   2 -25       81.26       90.35     17.02 o 
  10   2 -25        3.95       26.41     11.30 o 
  11   2 -25       42.90       11.73     13.39 o 
   1   3 -25      219.15      224.23     26.84 o 
   2   3 -25      339.03      272.52     27.02 o 
   3   3 -25      357.00      310.48     30.55 o 
   4   3 -25      243.80      190.74     27.27 o 
   5   3 -25      141.27      146.70     23.28 o 
   6   3 -25      670.27      606.10     39.36 o 
   7   3 -25       66.99       57.46     19.90 o 
   8   3 -25       10.65      -11.33     21.23 o 
   9   3 -25       39.85       18.10     16.55 o 
  10   3 -25      336.08      389.71     26.37 o 
   1   4 -25     1055.65     1106.53     53.58 o 
   2   4 -25      236.66      239.74     27.35 o 
   3   4 -25     2091.35     2044.09     72.25 o 
   4   4 -25      639.91      543.86     36.88 o 
   5   4 -25      502.34      467.04     34.79 o 
   6   4 -25       39.01       38.00     19.07 o 
   7   4 -25       44.04       22.13     22.81 o 
   8   4 -25       30.09       35.62     14.10 o 
   9   4 -25       56.86       83.33     14.68 o 
  10   4 -25       23.97       20.04      9.50 o 
   1   5 -25      370.98      354.85     31.56 o 
   2   5 -25      957.68      934.32     47.28 o 
   3   5 -25     2304.53     2140.74     72.68 o 
   4   5 -25       88.56       64.66     21.73 o 
   5   5 -25      345.58      319.51     29.79 o 
   6   5 -25      260.81      269.50     24.43 o 
   7   5 -25       94.79       92.44     17.81 o 
   8   5 -25       65.94       90.53     13.31 o 
   1   6 -25      423.06      462.18     31.23 o 
   2   6 -25      395.26      334.01     30.51 o 
   3   6 -25       90.46       84.23     16.95 o 
   4   6 -25      261.98      271.44     24.36 o 
   5   6 -25      278.88      259.78     23.10 o 
   6   6 -25      124.21       96.90     15.90 o 
   1   7 -25       72.06       74.41     13.42 o 
   2   7 -25       44.02        8.42     14.75 o 
   3   7 -25       35.92       32.67     11.84 o 
   0   0 -24      176.14      171.88     22.74 o 
   2   0 -24     1225.44     1096.17     46.49 o 
   4   0 -24       57.28       77.22     14.50 o 
   6   0 -24       66.71       49.94     19.07 o 
   8   0 -24      399.36      364.85     31.77 o 
  10   0 -24       98.49      101.29     18.46 o 
  12   0 -24       25.76       29.40     10.18 o 
   0   1 -24      110.23       98.30     16.98 o 
   1   1 -24     1670.97     1678.34     56.92 o 
   2   1 -24       26.41       38.61     10.25 o 
   3   1 -24      500.32      451.31     31.05 o 
   4   1 -24      412.97      327.75     28.93 o 
   5   1 -24       22.84        3.02     16.80 o 
   6   1 -24      416.18      398.71     32.63 o 
   7   1 -24      102.42       92.29     20.51 o 
   8   1 -24       29.77      -15.94     23.64 o 
   9   1 -24      513.62      412.67     32.92 o 
  10   1 -24       28.43       10.61     14.03 o 
  11   1 -24       59.11       55.73     14.21 o 
  12   1 -24       98.16       89.49     14.43 o 
   0   2 -24     2573.98     2329.42     69.98 o 
   1   2 -24      680.25      703.00     39.65 o 
   2   2 -24     1519.03     1403.30     54.22 o 
   3   2 -24      162.06      154.29     21.37 o 
   4   2 -24      226.61      216.39     26.05 o 
   5   2 -24      438.64      453.29     35.33 o 
   6   2 -24       91.05       85.38     22.60 o 
   7   2 -24      380.70      383.74     33.35 o 
   8   2 -24       99.17       91.43     19.29 o 
   9   2 -24       29.88       -5.76     19.47 o 
  10   2 -24       14.50       26.34     13.78 o 
  11   2 -24       10.38        5.76     12.92 o 
   0   3 -24      692.37      682.89     40.91 o 
   1   3 -24     1287.03     1218.72     52.71 o 
   2   3 -24     1414.97     1374.09     55.91 o 
   3   3 -24      774.31      740.96     42.53 o 
   4   3 -24       14.47       12.63     13.64 o 
   5   3 -24      156.48      132.66     23.68 o 
   6   3 -24      199.95      184.22     25.40 o 
   7   3 -24       78.96       91.86     20.04 o 
   8   3 -24       85.24       88.01     16.95 o 
   9   3 -24      440.13      356.93     28.50 o 
  10   3 -24       91.13       97.98     19.25 o 
  11   3 -24       93.70      115.72     13.96 o 
   0   4 -24     1535.64     1541.54     61.13 o 
   1   4 -24       11.90       12.70     20.11 o 
   2   4 -24      261.29      260.00     27.42 o 
   3   4 -24     2156.97     2140.27     73.69 o 
   4   4 -24      243.36      231.39     27.38 o 
   5   4 -24      715.08      780.79     45.12 o 
   6   4 -24        3.45       -3.06     18.13 o 
   7   4 -24       24.08       34.43     14.82 o 
   8   4 -24       22.73       15.36     17.74 o 
   9   4 -24       65.42       85.46     15.62 o 
  10   4 -24       16.61       26.73      9.14 o 
   0   5 -24      410.09      338.73     30.73 o 
   1   5 -24      272.24      238.77     29.29 o 
   2   5 -24       48.01       44.08     15.00 o 
   3   5 -24      346.67      402.92     31.66 o 
   4   5 -24      143.62      122.48     23.71 o 
   5   5 -24      578.48      554.11     35.55 o 
   6   5 -24      307.93      315.91     27.13 o 
   7   5 -24       64.55       53.07     14.14 o 
   8   5 -24       37.00       62.28     15.26 o 
   9   5 -24       36.45       60.02     13.49 o 
   0   6 -24      228.06      218.87     24.83 o 
   1   6 -24      145.81      163.89     22.52 o 
   2   6 -24       48.82       57.64     13.49 o 
   3   6 -24      320.42      238.63     26.88 o 
   4   6 -24      416.88      376.04     30.12 o 
   5   6 -24      863.32      939.11     40.95 o 
   6   6 -24      197.00      208.65     21.98 o 
   7   6 -24       10.75       22.49      9.57 o 
   0   7 -24      196.69      220.60     20.29 o 
   1   7 -24       27.41       24.29     12.99 o 
   2   7 -24      153.38      140.65     16.77 o 
   3   7 -24      228.74      213.01     19.54 o 
   4   7 -24       61.80       64.30     12.34 o 
   2   0 -23      646.28      647.45     34.04 o 
   4   0 -23      664.54      613.70     36.88 o 
   6   0 -23      454.84      475.13     34.07 o 
   8   0 -23      187.80      130.25     23.53 o 
  10   0 -23       30.60       44.90     12.99 o 
  12   0 -23       93.72      108.12     14.32 o 
   1   1 -23      439.41      434.72     28.07 o 
   2   1 -23      170.36      160.26     20.91 o 
   3   1 -23      637.64      502.33     32.63 o 
   4   1 -23       27.87       47.89     15.18 o 
   5   1 -23       21.42       37.06     13.64 o 
   6   1 -23      865.47      835.38     43.14 o 
   7   1 -23      105.40      116.76     20.94 o 
   8   1 -23      880.39      803.17     44.94 o 
   9   1 -23        6.28       -3.06     16.48 o 
  10   1 -23      264.16      246.00     26.09 o 
  11   1 -23      165.14      166.70     20.83 o 
  12   1 -23       46.74       50.45     11.30 o 
   1   2 -23      525.33      466.06     31.92 o 
   2   2 -23      789.83      718.90     39.36 o 
   3   2 -23      208.37      211.50     22.38 o 
   4   2 -23        0.22      -14.25     14.25 o 
   5   2 -23      154.13      121.72     20.51 o 
   6   2 -23      129.10      119.89     20.98 o 
   7   2 -23      143.83       83.37     21.30 o 
   8   2 -23      248.96      243.66     23.32 o 
   9   2 -23       17.98       -5.90     20.01 o 
  10   2 -23      100.12       77.47     17.67 o 
  11   2 -23       51.03       56.38     15.00 o 
   1   3 -23      142.44      126.87     21.62 o 
   2   3 -23      110.44      119.28     19.90 o 
   3   3 -23      719.58      748.16     41.52 o 
   4   3 -23      177.23      229.06     28.46 o 
   5   3 -23      100.58      103.63     22.70 o 
   6   3 -23      282.64      292.89     29.22 o 
   7   3 -23      306.27      320.52     32.13 o 
   8   3 -23      234.78      216.25     26.05 o 
   9   3 -23        0.87        5.40     20.22 o 
  10   3 -23      216.26      217.07     20.01 o 
  11   3 -23       48.71       36.05     13.60 o 
   1   4 -23       37.54       37.60     15.36 o 
   2   4 -23     1213.76     1204.25     54.04 o 
   3   4 -23       69.20       70.13     16.88 o 
   4   4 -23      674.06      613.66     41.31 o 
   5   4 -23      747.30      777.01     44.58 o 
   6   4 -23       33.27       37.38     16.88 o 
   7   4 -23      179.80      167.10     23.24 o 
   8   4 -23       89.80       62.25     20.83 o 
   9   4 -23       81.83       78.65     16.44 o 
  10   4 -23       29.65       32.74     12.05 o 
   1   5 -23       35.11       36.23     18.71 o 
   2   5 -23      146.79      171.77     24.68 o 
   3   5 -23      190.06      176.16     27.71 o 
   4   5 -23      232.50      272.63     27.71 o 
   5   5 -23      107.32       96.36     21.12 o 
   6   5 -23      188.79      139.43     24.11 o 
   7   5 -23       26.05       37.82     12.63 o 
   8   5 -23      118.64      100.14     19.90 o 
   9   5 -23       44.04       56.89     10.15 o 
   1   6 -23      244.97      269.32     24.68 o 
   2   6 -23      301.85      323.87     28.75 o 
   3   6 -23      137.05       90.28     20.44 o 
   4   6 -23     1575.28     1569.90     57.32 o 
   5   6 -23      168.51      146.55     21.55 o 
   6   6 -23       65.18       94.38     15.18 o 
   7   6 -23      104.83       78.80     15.54 o 
   1   7 -23      735.08      693.61     34.79 o 
   2   7 -23      178.49      203.80     19.72 o 
   3   7 -23      220.69      219.02     20.04 o 
   4   7 -23       63.24       47.14     13.46 o 
   0   0 -22     7525.03     7082.93    144.43 o 
   2   0 -22     1318.26     1308.13     47.60 o 
   4   0 -22      259.56      188.22     22.52 o 
   6   0 -22       88.68       75.20     17.70 o 
   8   0 -22       98.46      115.32     20.94 o 
  10   0 -22       83.89       38.68     17.31 o 
  12   0 -22      123.87      117.51     17.81 o 
   0   1 -22      593.63      521.37     30.91 o 
   1   1 -22      177.99      157.81     19.61 o 
   2   1 -22      225.17      207.22     20.19 o 
   3   1 -22     1210.97     1020.25     44.33 o 
   4   1 -22      717.56      577.61     34.15 o 
   5   1 -22      159.67      132.05     18.35 o 
   6   1 -22      766.46      730.09     42.78 o 
   7   1 -22      212.32      161.70     23.53 o 
   8   1 -22      376.76      444.37     33.25 o 
   9   1 -22       44.71       12.49     24.93 o 
  10   1 -22      117.71      116.04     19.90 o 
  11   1 -22       88.09       70.56     15.40 o 
  12   1 -22      326.52      312.82     22.27 o 
   0   2 -22      248.78      215.71     23.21 o 
   1   2 -22       41.36       71.49     14.79 o 
   2   2 -22      144.56      128.13     19.43 o 
   3   2 -22      302.15      267.16     23.64 o 
   4   2 -22      355.75      350.53     28.96 o 
   5   2 -22       14.73       11.87     16.77 o 
   6   2 -22       59.72       39.33     22.78 o 
   7   2 -22      434.92      415.29     33.86 o 
   8   2 -22      163.24      144.28     24.04 o 
   9   2 -22        2.81        9.07     17.38 o 
  10   2 -22        1.03        2.70     15.00 o 
  11   2 -22      203.05      193.79     21.95 o 
  12   2 -22       70.27       82.40     12.59 o 
   0   3 -22       71.70       60.74     17.77 o 
   1   3 -22       86.82       61.17     17.31 o 
   2   3 -22       30.87       49.19     14.90 o 
   3   3 -22      275.06      257.30     25.40 o 
   4   3 -22        8.27       -3.02     19.39 o 
   5   3 -22      237.26      256.55     29.68 o 
   6   3 -22      187.43      161.92     24.36 o 
   7   3 -22      176.99      138.24     23.82 o 
   8   3 -22       20.22       -3.06     21.05 o 
   9   3 -22       63.27       35.59     18.46 o 
  10   3 -22       42.17       28.71     14.10 o 
  11   3 -22       48.34       58.90     13.78 o 
   0   4 -22      115.51      142.92     22.24 o 
   1   4 -22      249.76      262.30     26.37 o 
   2   4 -22       49.09       45.55     15.80 o 
   3   4 -22      359.53      306.70     26.59 o 
   4   4 -22      225.81      265.94     26.63 o 
   5   4 -22      662.01      604.45     41.02 o 
   6   4 -22      178.30      183.22     24.54 o 
   7   4 -22       17.91        6.04     15.44 o 
   8   4 -22      126.68      103.63     19.97 o 
   9   4 -22       89.68      118.41     17.70 o 
  10   4 -22       83.16       79.99     15.40 o 
   0   5 -22     1120.14     1143.37     52.86 o 
   1   5 -22      202.42      166.63     22.27 o 
   2   5 -22     1164.65     1115.31     50.84 o 
   3   5 -22      310.51      319.94     29.14 o 
   4   5 -22       85.33       56.27     23.14 o 
   5   5 -22      247.72      260.18     27.85 o 
   6   5 -22      764.33      796.41     42.60 o 
   7   5 -22       86.89      117.30     17.63 o 
   8   5 -22       68.98      103.84     16.95 o 
   9   5 -22      159.94      152.81     18.42 o 
   0   6 -22       55.47       37.56     18.24 o 
   1   6 -22      255.16      275.33     28.35 o 
   2   6 -22       75.70       83.15     17.85 o 
   3   6 -22      396.28      410.26     31.23 o 
   4   6 -22      468.10      492.80     33.32 o 
   5   6 -22      223.57      235.07     24.86 o 
   6   6 -22       37.53       24.83     15.11 o 
   7   6 -22       21.73       15.94     11.69 o 
   0   7 -22      934.69     1022.26     43.93 o 
   1   7 -22      291.74      307.28     24.32 o 
   2   7 -22      852.07      898.41     39.33 o 
   3   7 -22      404.92      402.09     26.81 o 
   4   7 -22      158.87      171.13     16.88 o 
   5   7 -22      234.61      212.61     18.96 o 
   2   0 -21      248.81      235.07     20.55 o 
   4   0 -21      736.48      757.66     36.63 o 
   6   0 -21      840.74      851.71     44.51 o 
   8   0 -21      777.19      816.23     43.47 o 
  10   0 -21       66.64       63.76     18.49 o 
  12   0 -21       49.09       33.64     15.18 o 
   1   1 -21      399.15      414.94     26.09 o 
   2   1 -21       70.19      106.32     19.03 o 
   3   1 -21      740.30      631.11     33.82 o 
   4   1 -21      313.14      292.85     26.01 o 
   5   1 -21      327.27      260.72     26.48 o 
   6   1 -21      335.54      293.61     28.53 o 
   7   1 -21      411.88      414.65     34.07 o 
   8   1 -21     1508.21     1346.24     57.97 o 
   9   1 -21        5.22       25.33     14.64 o 
  10   1 -21       85.34       76.60     16.34 o 
  11   1 -21       14.29       37.13     12.16 o 
  12   1 -21        4.40      -11.66     12.59 o 
   1   2 -21      931.26      907.81     40.66 o 
   2   2 -21      495.24      485.82     30.44 o 
   3   2 -21      302.38      309.19     25.37 o 
   4   2 -21      487.17      468.65     32.35 o 
   5   2 -21      231.81      277.09     26.81 o 
   6   2 -21       23.54       30.51     12.70 o 
   7   2 -21      727.16      641.47     42.46 o 
   8   2 -21       72.69       70.52     19.93 o 
   9   2 -21      265.61      325.88     29.79 o 
  10   2 -21       75.41      114.02     16.66 o 
  11   2 -21      444.68      482.83     30.58 o 
  12   2 -21       98.84      105.24     15.98 o 
   1   3 -21       77.66       83.91     17.41 o 
   2   3 -21      275.04      272.23     26.16 o 
   3   3 -21       24.69       34.04     15.36 o 
   4   3 -21     1223.42     1048.92     49.11 o 
   5   3 -21      954.40      924.18     47.57 o 
   6   3 -21      121.98       97.44     21.19 o 
   7   3 -21      360.19      357.22     31.99 o 
   8   3 -21      156.67      154.43     24.76 o 
   9   3 -21      183.53      178.18     20.94 o 
  10   3 -21      103.32       85.67     19.54 o 
  11   3 -21       60.53       91.32     14.36 o 
   1   4 -21      504.82      435.41     34.04 o 
   2   4 -21      315.87      353.84     28.39 o 
   3   4 -21      175.61      149.18     25.44 o 
   4   4 -21       55.14        6.33     21.01 o 
   5   4 -21      226.49      192.36     29.22 o 
   6   4 -21      543.91      474.63     36.48 o 
   7   4 -21      250.38      226.75     26.01 o 
   8   4 -21      612.32      596.17     37.71 o 
   9   4 -21        7.49       35.37     12.02 o 
  10   4 -21       47.17       75.06     15.40 o 
  11   4 -21      182.22      208.26     17.31 o 
   1   5 -21      381.93      371.65     30.73 o 
   2   5 -21      165.30      168.93     22.99 o 
   3   5 -21      337.44      320.12     30.66 o 
   4   5 -21      539.77      570.63     40.16 o 
   5   5 -21       13.31       10.29     15.83 o 
   6   5 -21      122.14      123.56     22.81 o 
   7   5 -21       33.47       32.42     14.64 o 
   8   5 -21       71.78       95.89     15.51 o 
   9   5 -21        1.24       11.44     13.24 o 
   1   6 -21       70.25       82.68     18.39 o 
   2   6 -21      210.18      236.65     23.89 o 
   3   6 -21      196.40      185.81     23.32 o 
   4   6 -21     1810.98     1926.25     66.39 o 
   5   6 -21      316.72      305.16     27.06 o 
   6   6 -21      592.60      588.90     34.11 o 
   7   6 -21      237.47      260.43     22.09 o 
   8   6 -21      281.57      283.17     20.76 o 
   1   7 -21      121.25      129.21     19.43 o 
   2   7 -21      617.23      616.03     34.22 o 
   3   7 -21      119.60      116.36     16.95 o 
   4   7 -21      312.45      272.81     23.68 o 
   5   7 -21       13.54        5.04     12.02 o 
   0   0 -20     5990.61     5431.29    117.44 o 
   2   0 -20       89.06       64.37     14.18 o 
   4   0 -20      110.98      124.53     18.64 o 
   6   0 -20      437.28      398.67     30.51 o 
   8   0 -20     1117.44     1179.28     52.64 o 
  10   0 -20       75.57       85.60     18.71 o 
  12   0 -20       17.25        8.60     15.51 o 
   0   1 -20      690.30      643.60     31.70 o 
   1   1 -20      760.60      742.18     34.51 o 
   2   1 -20       65.58       41.13     14.68 o 
   3   1 -20     1183.77     1057.70     42.71 o 
   4   1 -20      240.21      220.42     21.37 o 
   5   1 -20      381.75      371.07     29.50 o 
   6   1 -20     1209.84     1101.35     50.01 o 
   7   1 -20      277.15      283.42     28.89 o 
   8   1 -20      279.45      312.75     29.43 o 
   9   1 -20      283.58      291.92     29.58 o 
  10   1 -20       91.96       70.49     18.35 o 
  11   1 -20       38.61       38.72     12.70 o 
  12   1 -20       41.74       53.97     10.47 o 
   0   2 -20      608.32      547.63     30.62 o 
   1   2 -20     1447.13     1396.86     50.30 o 
   2   2 -20      179.46      188.25     19.57 o 
   3   2 -20       12.48        4.93     17.38 o 
   4   2 -20      371.51      296.63     26.27 o 
   5   2 -20       80.88       57.93     20.58 o 
   6   2 -20      429.29      468.62     32.42 o 
   7   2 -20      848.88      827.96     45.48 o 
   8   2 -20      227.23      197.10     25.98 o 
   9   2 -20      512.04      578.51     37.13 o 
  10   2 -20        4.02        0.00     18.75 o 
  11   2 -20      131.36      137.52     19.68 o 
  12   2 -20       17.76       22.24     11.33 o 
   0   3 -20    13345.68    13153.46    226.68 o 
   1   3 -20      124.74      122.16     20.62 o 
   2   3 -20     1597.85     1568.89     55.91 o 
   3   3 -20       38.88       38.54     17.70 o 
   4   3 -20       45.22       61.53     15.87 o 
   5   3 -20      635.80      693.79     41.99 o 
   6   3 -20      242.22      239.24     25.80 o 
   7   3 -20       47.25       29.97     18.42 o 
   8   3 -20      154.89      169.18     25.62 o 
   9   3 -20      341.39      322.39     29.43 o 
  10   3 -20      690.81      708.36     38.43 o 
  11   3 -20      186.39      189.08     22.31 o 
  12   3 -20       87.04       81.97     12.88 o 
   0   4 -20       37.28      -17.34     17.34 o 
   1   4 -20      316.80      269.10     26.84 o 
   2   4 -20      547.20      508.74     34.76 o 
   3   4 -20      133.48      110.21     22.38 o 
   4   4 -20       56.88       69.01     18.13 o 
   5   4 -20     1096.23     1161.87     53.47 o 
   6   4 -20      100.57      124.21     21.44 o 
   7   4 -20      565.84      559.72     38.32 o 
   8   4 -20       11.93       11.84     20.08 o 
   9   4 -20        8.13       13.17     16.88 o 
  10   4 -20       86.83      120.47     16.66 o 
  11   4 -20       25.63       -4.79     13.78 o 
   0   5 -20      633.38      741.14     43.03 o 
   1   5 -20       76.60       57.57     19.21 o 
   2   5 -20      149.07      177.60     22.81 o 
   3   5 -20      149.46      167.24     25.26 o 
   4   5 -20       73.63       59.76     19.36 o 
   5   5 -20       67.63       77.58     18.64 o 
   6   5 -20      179.11      175.16     22.92 o 
   7   5 -20      291.50      298.93     27.09 o 
   8   5 -20        8.89       -4.97     17.88 o 
   9   5 -20       88.94       72.21     14.50 o 
  10   5 -20      108.73      131.19     14.93 o 
   0   6 -20      387.76      418.39     33.39 o 
   1   6 -20       23.03       33.03     13.06 o 
   2   6 -20      101.25       65.23     19.57 o 
   3   6 -20      163.35      143.46     26.77 o 
   4   6 -20      469.71      499.85     35.62 o 
   5   6 -20      168.33      163.61     21.70 o 
   6   6 -20      409.52      432.39     31.56 o 
   7   6 -20       36.12       55.05     14.07 o 
   8   6 -20       99.47      104.24     14.54 o 
   0   7 -20      142.52      145.87     18.96 o 
   1   7 -20       29.19       32.81     12.92 o 
   2   7 -20      317.50      372.48     26.41 o 
   3   7 -20      232.36      226.11     22.27 o 
   4   7 -20        6.88        4.14     13.78 o 
   5   7 -20       33.55       43.86     13.03 o 
   6   7 -20       21.12       21.08      9.68 o 
   2   0 -19     3054.89     2720.07     78.65 o 
   4   0 -19      381.66      310.52     24.43 o 
   6   0 -19      626.86      578.11     34.36 o 
   8   0 -19     3390.47     3492.59     94.67 o 
  10   0 -19      137.10      141.19     24.07 o 
  12   0 -19      153.52      184.80     17.63 o 
   1   1 -19      695.29      533.96     30.15 o 
   2   1 -19      268.58      285.83     22.06 o 
   3   1 -19      693.29      648.56     33.35 o 
   4   1 -19      542.32      584.41     32.46 o 
   5   1 -19      312.83      319.62     26.55 o 
   6   1 -19      239.11      186.74     23.53 o 
   7   1 -19      113.52       99.96     20.98 o 
   8   1 -19       95.56      145.69     22.88 o 
   9   1 -19      509.13      507.98     34.22 o 
  10   1 -19      173.07      158.32     23.57 o 
  11   1 -19      736.12      752.94     42.10 o 
  12   1 -19       21.99       11.01     16.91 o 
  13   1 -19      152.02      136.94     14.72 o 
   1   2 -19      129.64      114.02     17.95 o 
   2   2 -19      142.79      146.34     17.63 o 
   3   2 -19      794.62      801.95     38.46 o 
   4   2 -19      218.43      231.32     25.76 o 
   5   2 -19       58.64       47.03     17.34 o 
   6   2 -19      115.32      118.81     20.91 o 
   7   2 -19      352.46      304.08     32.38 o 
   8   2 -19     1035.02     1024.89     49.91 o 
   9   2 -19       13.64       23.35     16.30 o 
  10   2 -19       86.68       71.39     17.52 o 
  11   2 -19      318.81      313.18     27.20 o 
  12   2 -19      133.40       95.28     17.49 o 
   1   3 -19      938.14     1057.45     44.58 o 
   2   3 -19      501.99      453.04     32.10 o 
   3   3 -19       38.58       49.58     16.62 o 
   4   3 -19      243.53      280.08     24.36 o 
   5   3 -19      298.02      274.28     26.70 o 
   6   3 -19       63.48       29.00     22.31 o 
   7   3 -19      594.96      602.29     38.21 o 
   8   3 -19       92.60       98.19     19.36 o 
   9   3 -19      237.94      187.28     24.18 o 
  10   3 -19       15.00       23.68     13.49 o 
  11   3 -19      239.70      259.93     24.93 o 
  12   3 -19       83.30      108.02     14.82 o 
   1   4 -19      188.65      145.33     20.83 o 
   2   4 -19       16.88       21.41     17.09 o 
   3   4 -19      625.02      574.01     38.00 o 
   4   4 -19       14.31       -6.19     18.03 o 
   5   4 -19     1724.28     1674.20     63.33 o 
   6   4 -19      194.33      145.87     23.14 o 
   7   4 -19      399.46      407.38     31.02 o 
   8   4 -19      116.81      103.05     22.99 o 
   9   4 -19      270.08      281.12     26.09 o 
  10   4 -19      244.17      248.34     22.34 o 
  11   4 -19       99.54      136.01     17.59 o 
   1   5 -19     1139.41     1201.84     53.86 o 
   2   5 -19      129.42      134.10     23.64 o 
   3   5 -19      402.60      411.19     34.65 o 
   4   5 -19      542.47      508.27     39.80 o 
   5   5 -19      354.01      364.96     34.15 o 
   6   5 -19       23.18       15.40     16.59 o 
   7   5 -19      284.38      294.83     29.43 o 
   8   5 -19        7.17       12.09     12.81 o 
   9   5 -19      159.82      201.10     19.57 o 
  10   5 -19      135.41      131.30     16.37 o 
   1   6 -19       37.82       16.77     15.69 o 
   2   6 -19       11.69       29.07     13.78 o 
   3   6 -19      545.58      537.70     37.38 o 
   4   6 -19      761.30      767.91     41.63 o 
   5   6 -19      273.27      243.92     26.23 o 
   6   6 -19      479.15      499.78     32.96 o 
   7   6 -19       28.61       23.89     12.49 o 
   8   6 -19        5.22       11.01      9.25 o 
   1   7 -19      108.69      118.23     18.57 o 
   2   7 -19      154.46      168.36     20.83 o 
   3   7 -19      299.28      290.22     23.32 o 
   4   7 -19        6.26        8.82     11.37 o 
   5   7 -19      306.62      287.13     22.70 o 
   6   7 -19       13.17       13.17      8.92 o 
   1   8 -19       56.09       71.10     11.73 o 
   0   0 -18     1226.46     1378.87     43.50 o 
   2   0 -18      260.46      222.29     19.83 o 
   4   0 -18      186.87      174.83     18.35 o 
   6   0 -18      226.11      211.50     23.21 o 
   8   0 -18     1309.63     1291.04     55.34 o 
  10   0 -18     1514.85     1408.66     59.19 o 
  12   0 -18      665.75      627.19     34.87 o 
   0   1 -18     2587.98     2492.78     72.14 o 
   1   1 -18      567.14      477.11     26.55 o 
   2   1 -18     1261.72     1272.19     43.54 o 
   3   1 -18      423.41      396.66     26.66 o 
   4   1 -18      960.73      900.36     38.82 o 
   5   1 -18      107.74      121.51     18.03 o 
   6   1 -18      263.21      180.48     22.74 o 
   7   1 -18      419.07      351.39     29.29 o 
   8   1 -18       27.42       47.96     16.01 o 
   9   1 -18       91.70       81.46     20.58 o 
  10   1 -18       50.45       52.17     17.85 o 
  11   1 -18      493.02      504.96     35.41 o 
  12   1 -18       63.44       70.92     14.97 o 
  13   1 -18      155.27      175.95     16.91 o 
   0   2 -18     6284.29     6101.91    126.94 o 
   1   2 -18      906.84      872.26     37.13 o 
   2   2 -18      276.41      212.50     21.05 o 
   3   2 -18     1879.51     1743.43     55.16 o 
   4   2 -18      731.57      723.29     37.17 o 
   5   2 -18     1343.44     1348.22     51.92 o 
   6   2 -18     1007.48      903.31     45.05 o 
   7   2 -18      524.49      568.86     35.19 o 
   8   2 -18     1153.75     1147.73     52.78 o 
   9   2 -18      284.73      296.81     28.39 o 
  10   2 -18      190.04      182.17     23.32 o 
  11   2 -18      263.67      218.37     26.01 o 
  12   2 -18       15.48      -16.70     16.70 o 
   0   3 -18      937.64      914.32     41.02 o 
   1   3 -18     3106.08     3066.60     91.39 o 
   2   3 -18       14.69        2.45     15.98 o 
   3   3 -18      393.87      350.89     28.32 o 
   4   3 -18      454.01      465.85     32.24 o 
   5   3 -18      172.84      190.27     25.19 o 
   6   3 -18     1193.20     1086.34     51.49 o 
   7   3 -18      645.72      567.82     38.79 o 
   8   3 -18      838.37      756.07     45.70 o 
   9   3 -18       50.14       41.38     15.51 o 
  10   3 -18      386.55      366.25     29.86 o 
  11   3 -18       68.84       92.47     15.29 o 
  12   3 -18      208.04      228.52     19.50 o 
   0   4 -18      184.12      251.90     23.46 o 
   1   4 -18      127.45      101.90     20.40 o 
   2   4 -18       60.75       73.76     17.06 o 
   3   4 -18      267.68      218.48     24.76 o 
   4   4 -18       58.58       58.61     20.33 o 
   5   4 -18      624.83      595.70     37.56 o 
   6   4 -18      337.99      354.67     32.31 o 
   7   4 -18      459.58      484.52     36.48 o 
   8   4 -18      387.79      370.17     34.00 o 
   9   4 -18      319.23      261.55     28.21 o 
  10   4 -18       23.41       28.89     13.03 o 
  11   4 -18       27.75       38.28     12.92 o 
   0   5 -18      176.38      201.78     22.96 o 
   1   5 -18      445.49      465.49     33.14 o 
   2   5 -18       67.67       54.73     17.38 o 
   3   5 -18      133.25      140.36     23.93 o 
   4   5 -18      508.72      608.15     39.15 o 
   5   5 -18      608.42      563.25     37.38 o 
   6   5 -18      661.94      675.33     41.41 o 
   7   5 -18      388.86      373.02     31.38 o 
   8   5 -18        7.74       10.72     16.95 o 
   9   5 -18       20.85        4.57     17.09 o 
  10   5 -18      197.81      182.64     18.53 o 
   0   6 -18       75.78       67.75     20.98 o 
   1   6 -18       11.57       12.67     14.86 o 
   2   6 -18        3.85        3.13     22.02 o 
   3   6 -18      619.94      622.22     39.76 o 
   4   6 -18       70.18       88.44     21.66 o 
   5   6 -18      168.36      155.01     23.24 o 
   6   6 -18       22.54        5.29     18.75 o 
   7   6 -18      151.68      147.24     20.94 o 
   8   6 -18        9.23       27.38     11.30 o 
   9   6 -18       46.14       40.01     11.66 o 
   0   7 -18      101.95      112.66     16.12 o 
   1   7 -18       16.88       30.15     13.64 o 
   2   7 -18       61.79       65.74     16.62 o 
   3   7 -18       14.06        7.45     14.25 o 
   4   7 -18      147.88      184.73     19.32 o 
   5   7 -18       43.81       49.76     15.90 o 
   6   7 -18       38.86       63.69     11.19 o 
   0   8 -18      215.84      204.59     20.33 o 
   1   8 -18       51.63       36.92     11.80 o 
   2   8 -18      111.41      129.32     14.72 o 
   2   0 -17     5441.57     5111.60    106.90 o 
   4   0 -17      849.77      901.54     38.00 o 
   6   0 -17      481.95      572.35     34.33 o 
   8   0 -17      385.32      440.73     34.72 o 
  10   0 -17     1758.74     1857.71     68.08 o 
  12   0 -17      593.81      591.35     35.12 o 
   1   1 -17       82.49       73.62     15.72 o 
   2   1 -17     1882.50     1878.33     51.67 o 
   3   1 -17      244.56      280.91     21.44 o 
   4   1 -17       88.30      104.42     14.28 o 
   5   1 -17      809.12      785.36     36.92 o 
   6   1 -17      366.66      440.19     30.30 o 
   7   1 -17       71.21       70.09     18.10 o 
   8   1 -17        4.04       -3.06     18.13 o 
   9   1 -17     1885.94     1805.00     67.21 o 
  10   1 -17      102.50      111.11     19.79 o 
  11   1 -17       31.78       14.39     20.98 o 
  12   1 -17      203.80      169.47     20.29 o 
  13   1 -17      107.18      107.66     15.94 o 
   1   2 -17     1573.92     1393.30     45.12 o 
   2   2 -17     1154.17     1102.14     41.41 o 
   3   2 -17      437.32      448.51     27.13 o 
   4   2 -17      342.29      286.23     22.42 o 
   5   2 -17     1942.23     1936.33     61.53 o 
   6   2 -17      642.49      683.61     39.51 o 
   7   2 -17     1888.29     1717.24     63.69 o 
   8   2 -17      653.16      647.59     39.11 o 
   9   2 -17      293.70      338.62     30.84 o 
  10   2 -17      147.19      198.40     21.44 o 
  11   2 -17       31.22       54.62     16.08 o 
  12   2 -17       83.34       99.56     15.40 o 
  13   2 -17      247.20      270.18     20.26 o 
   1   3 -17      238.32      284.25     24.47 o 
   2   3 -17       74.89       66.82     14.36 o 
   3   3 -17      534.73      555.80     32.17 o 
   4   3 -17      205.87      217.65     24.18 o 
   5   3 -17      696.67      751.14     39.51 o 
   6   3 -17       99.72       93.41     22.24 o 
   7   3 -17       71.77       41.74     18.67 o 
   8   3 -17        5.97      -24.14     24.14 o 
   9   3 -17       60.51       39.58     17.81 o 
  10   3 -17      130.16      164.76     22.24 o 
  11   3 -17       24.52       34.11     14.61 o 
  12   3 -17      207.81      239.85     19.97 o 
   1   4 -17      372.57      396.69     30.04 o 
   2   4 -17      164.67      185.38     20.62 o 
   3   4 -17       35.01       32.28     16.66 o 
   4   4 -17      279.68      325.95     28.61 o 
   5   4 -17     1339.43     1370.34     56.38 o 
   6   4 -17       36.28       40.19     16.52 o 
   7   4 -17      987.33      901.58     48.54 o 
   8   4 -17      467.88      468.76     33.50 o 
   9   4 -17      109.11      105.60     17.74 o 
  10   4 -17      608.84      645.75     37.13 o 
  11   4 -17        9.91       -7.81     15.40 o 
   1   5 -17      109.91      113.12     20.91 o 
   2   5 -17      447.45      421.66     32.78 o 
   3   5 -17      469.95      500.93     35.95 o 
   4   5 -17      207.98      210.71     26.41 o 
   5   5 -17      675.24      691.16     41.74 o 
   6   5 -17      201.19      260.22     26.16 o 
   7   5 -17        8.16       44.11     12.70 o 
   8   5 -17      361.09      306.31     28.86 o 
   9   5 -17      461.96      474.34     31.81 o 
  10   5 -17       19.53       19.97     10.00 o 
   1   6 -17      167.77      184.98     23.06 o 
   2   6 -17       56.24       61.31     15.40 o 
   3   6 -17      118.45      127.45     21.84 o 
   4   6 -17      116.20      126.44     21.41 o 
   5   6 -17       80.35       84.02     19.86 o 
   6   6 -17       21.03       16.37     11.37 o 
   7   6 -17       52.72       47.14     15.87 o 
   8   6 -17       39.83       10.29     20.04 o 
   9   6 -17       38.07       12.63     15.62 o 
   1   7 -17      167.74      208.55     23.39 o 
   2   7 -17       99.27      114.35     17.92 o 
   3   7 -17       30.62       34.25     13.49 o 
   4   7 -17       67.61       73.73     15.54 o 
   5   7 -17      100.94      101.54     15.80 o 
   6   7 -17       26.46       36.31     10.97 o 
   7   7 -17       21.71       30.04     10.69 o 
   1   8 -17        5.94        6.98      8.06 o 
   2   8 -17       47.41       39.80     11.80 o 
   3   8 -17       10.93        7.56     12.16 o 
   0   0 -16     6287.83     4894.23     97.94 o 
   2   0 -16     3514.50     3318.80     80.45 o 
   4   0 -16     7106.67     6940.23    134.43 o 
   6   0 -16       46.85       14.46     12.77 o 
   8   0 -16      862.85      858.58     44.26 o 
  10   0 -16      618.87      660.43     43.25 o 
  12   0 -16      287.40      280.65     24.97 o 
   0   1 -16     7967.10     7353.37    129.10 o 
   1   1 -16     4091.43     3750.03     86.50 o 
   2   1 -16      452.78      433.97     24.72 o 
   3   1 -16      624.01      639.10     31.20 o 
   4   1 -16     1142.69     1181.15     42.46 o 
   5   1 -16      414.17      388.49     26.52 o 
   6   1 -16     1054.82     1043.53     45.05 o 
   7   1 -16      216.87      235.28     26.48 o 
   8   1 -16      853.25      943.86     47.39 o 
   9   1 -16     1482.64     1553.49     63.04 o 
  10   1 -16      335.42      343.69     34.51 o 
  11   1 -16      544.51      609.74     39.44 o 
  12   1 -16     1007.22      978.83     44.72 o 
  13   1 -16       24.05       12.92     15.76 o 
   0   2 -16       65.30       80.20     13.24 o 
   1   2 -16      870.62      811.05     34.04 o 
   2   2 -16      106.69      127.55     17.77 o 
   3   2 -16      150.64      176.96     18.28 o 
   4   2 -16       77.83       93.05     16.23 o 
   5   2 -16      194.02      208.55     20.76 o 
   6   2 -16     5785.67     5734.72    136.84 o 
   7   2 -16      814.75      777.55     41.23 o 
   8   2 -16      565.84      547.49     38.00 o 
   9   2 -16      563.98      567.50     39.18 o 
  10   2 -16      246.96      270.97     25.40 o 
  11   2 -16       22.21       42.96     12.81 o 
  12   2 -16       26.33       30.58     12.63 o 
  13   2 -16      361.44      438.25     24.25 o 
   0   3 -16      325.11      313.11     22.56 o 
   1   3 -16      752.39      823.72     36.23 o 
   2   3 -16      882.69      926.26     39.44 o 
   3   3 -16      179.36      168.43     19.93 o 
   4   3 -16       87.90      103.59     15.54 o 
   5   3 -16       22.07       30.62     13.13 o 
   6   3 -16      476.97      416.45     32.38 o 
   7   3 -16      421.41      371.83     33.28 o 
   8   3 -16     2527.03     2544.84     79.45 o 
   9   3 -16      743.91      707.07     43.03 o 
  10   3 -16       85.56       91.90     16.52 o 
  11   3 -16       31.43        7.56     19.03 o 
  12   3 -16      335.14      336.64     24.25 o 
   0   4 -16      247.36      269.61     25.69 o 
   1   4 -16     1173.26     1236.49     49.04 o 
   2   4 -16      278.54      302.03     27.35 o 
   3   4 -16       51.87       45.88     14.32 o 
   4   4 -16      185.13      192.03     21.48 o 
   5   4 -16      990.37     1007.40     48.43 o 
   6   4 -16     2901.42     2780.30     83.48 o 
   7   4 -16      682.72      637.05     41.45 o 
   8   4 -16       13.22       -6.26     19.83 o 
   9   4 -16       37.97       41.09     15.54 o 
  10   4 -16       58.78       63.51     16.91 o 
  11   4 -16       89.53       91.90     16.88 o 
  12   4 -16       20.33       24.32     11.30 o 
   0   5 -16      160.16      127.73     22.78 o 
   1   5 -16       78.53       96.29     19.68 o 
   2   5 -16      343.95      292.56     28.75 o 
   3   5 -16      137.98      101.29     23.32 o 
   4   5 -16      453.20      443.61     32.92 o 
   5   5 -16      223.64      235.46     28.32 o 
   6   5 -16       10.28       12.63     16.70 o 
   7   5 -16        3.07        0.00     16.66 o 
   8   5 -16      149.66      195.27     21.34 o 
   9   5 -16      362.52      390.07     27.99 o 
  10   5 -16       28.18       22.38     10.61 o 
   0   6 -16      115.50      150.11     21.91 o 
   1   6 -16      115.22       82.43     22.88 o 
   2   6 -16       12.52       -6.33     16.73 o 
   3   6 -16      142.16      138.10     23.53 o 
   4   6 -16       26.85       45.19     14.82 o 
   5   6 -16       29.77      -14.86     22.02 o 
   6   6 -16      221.52      245.54     25.08 o 
   7   6 -16       34.68       57.10     14.64 o 
   8   6 -16       12.65       22.96     12.52 o 
   9   6 -16       14.75        6.73     14.10 o 
   0   7 -16       26.35       48.72     14.75 o 
   1   7 -16      167.86      219.63     22.27 o 
   2   7 -16       52.16       69.34     14.39 o 
   3   7 -16        7.90      -10.54     14.90 o 
   4   7 -16      120.37      123.99     20.47 o 
   5   7 -16       42.65       55.81     13.42 o 
   6   7 -16       40.39       43.47     11.87 o 
   7   7 -16       75.06       65.49     14.21 o 
   0   8 -16       58.13       75.96     13.03 o 
   1   8 -16        6.07      -11.05     13.53 o 
   2   8 -16        6.27       -3.53     11.12 o 
   3   8 -16       12.87        1.62     13.21 o 
   4   8 -16        8.81       24.36      8.71 o 
   2   0 -15      143.62      147.02     16.44 o 
   4   0 -15     2638.90     2879.90     78.26 o 
   6   0 -15       55.23       81.57     17.63 o 
   8   0 -15     3368.80     3304.91     88.37 o 
  10   0 -15     1083.84     1194.72     55.27 o 
  12   0 -15     1593.78     1603.68     59.08 o 
   1   1 -15     4762.47     4385.71     91.39 o 
   2   1 -15    15870.31    14321.16    206.21 o 
   3   1 -15      346.00      305.16     22.60 o 
   4   1 -15      174.38      186.02     18.57 o 
   5   1 -15       36.35       29.40     13.49 o 
   6   1 -15      237.13      227.94     22.38 o 
   7   1 -15      227.14      252.05     25.37 o 
   8   1 -15      109.56      130.83     20.44 o 
   9   1 -15      159.04      166.13     24.11 o 
  10   1 -15    11285.53    11306.87    223.84 o 
  11   1 -15       83.52       79.01     19.75 o 
  12   1 -15      474.30      476.53     31.12 o 
  13   1 -15       65.98       85.96     14.14 o 
   1   2 -15      502.15      514.39     27.06 o 
   2   2 -15     2472.56     2365.87     69.77 o 
   3   2 -15     1026.42      919.14     37.10 o 
   4   2 -15       43.68       58.11     13.56 o 
   5   2 -15      176.16      204.23     20.76 o 
   6   2 -15      516.28      501.54     31.41 o 
   7   2 -15      532.15      544.50     33.39 o 
   8   2 -15     4285.59     3921.12    118.05 o 
   9   2 -15       17.13       44.15     16.70 o 
  10   2 -15      300.62      295.87     30.91 o 
  11   2 -15      349.69      340.60     29.14 o 
  12   2 -15      252.25      248.34     23.64 o 
  13   2 -15       98.51       85.06     15.36 o 
   1   3 -15     1215.92     1407.55     47.32 o 
   2   3 -15     1338.90     1249.16     44.18 o 
   3   3 -15       37.40       35.84     12.13 o 
   4   3 -15      319.73      297.20     23.75 o 
   5   3 -15       94.54       97.47     16.73 o 
   6   3 -15       53.44       35.77     15.40 o 
   7   3 -15       56.54       54.30     18.78 o 
   8   3 -15      183.30      182.17     26.48 o 
   9   3 -15       32.80       18.82     24.32 o 
  10   3 -15       83.15      112.41     17.77 o 
  11   3 -15       26.59       18.89     13.21 o 
  12   3 -15      548.64      617.69     32.63 o 
   1   4 -15      906.87     1025.54     44.47 o 
   2   4 -15      183.02      176.02     19.79 o 
   3   4 -15       82.46       62.28     17.34 o 
   4   4 -15      152.37      136.40     19.00 o 
   5   4 -15       60.56       78.65     19.07 o 
   6   4 -15      293.65      279.14     30.58 o 
   7   4 -15      239.33      250.32     27.31 o 
   8   4 -15     1278.41     1223.22     54.91 o 
   9   4 -15      149.41      169.90     21.88 o 
  10   4 -15      141.52      166.38     21.44 o 
  11   4 -15      175.16      183.32     20.51 o 
  12   4 -15       18.63       18.96     11.26 o 
   1   5 -15        8.41       -5.90     18.67 o 
   2   5 -15      498.05      580.77     36.56 o 
   3   5 -15      291.14      282.88     29.29 o 
   4   5 -15       12.81       33.21     16.62 o 
   5   5 -15      256.37      240.07     28.82 o 
   6   5 -15      176.99      233.23     27.09 o 
   7   5 -15      351.15      393.96     31.12 o 
   8   5 -15      135.58      119.96     19.00 o 
   9   5 -15        2.09       -5.04     18.17 o 
  10   5 -15       54.65       26.01     15.08 o 
  11   5 -15       72.56       90.96     14.50 o 
   1   6 -15       94.22      114.17     21.37 o 
   2   6 -15       72.09       59.08     19.79 o 
   3   6 -15       58.45        9.43     26.16 o 
   4   6 -15      244.83      254.24     26.66 o 
   5   6 -15      379.54      354.56     30.26 o 
   6   6 -15      120.33      117.26     19.32 o 
   7   6 -15      345.76      301.16     27.85 o 
   8   6 -15        0.79       23.75      9.39 o 
   9   6 -15       98.57      106.50     15.90 o 
   1   7 -15        2.72        0.00     14.00 o 
   2   7 -15      196.21      164.15     22.74 o 
   3   7 -15       15.22        2.70     16.44 o 
   4   7 -15        8.56       10.22     16.12 o 
   5   7 -15       83.58       63.97     16.59 o 
   6   7 -15      106.33      111.18     15.26 o 
   7   7 -15       44.80       34.07     13.64 o 
   1   8 -15        8.30      -12.41     12.41 o 
   2   8 -15      229.70      191.42     19.65 o 
   3   8 -15       62.35       55.91     12.23 o 
   4   8 -15       77.23       86.39     12.67 o 
   0   0 -14      865.21      831.74     28.61 o 
   2   0 -14     2463.10     2264.58     60.74 o 
   4   0 -14    30732.00    31168.41    387.05 o 
   6   0 -14     1027.49     1220.55     45.91 o 
   8   0 -14      806.74      861.46     42.93 o 
  10   0 -14      787.15      794.50     46.16 o 
  12   0 -14      190.41      245.86     26.66 o 
   0   1 -14      525.62      480.35     23.24 o 
   1   1 -14      417.07      404.18     20.91 o 
   2   1 -14    16954.70    14530.97    204.52 o 
   3   1 -14      589.85      565.34     27.09 o 
   4   1 -14     1514.69     1528.84     46.60 o 
   5   1 -14      804.01      873.30     38.00 o 
   6   1 -14      181.72      187.07     20.65 o 
   7   1 -14      111.35      111.90     21.05 o 
   8   1 -14      570.61      544.79     35.01 o 
   9   1 -14      714.08      745.93     42.60 o 
  10   1 -14      904.43      957.86     48.11 o 
  11   1 -14      521.51      554.94     36.56 o 
  12   1 -14      654.46      645.25     37.24 o 
  13   1 -14       14.25       16.12     11.87 o 
   0   2 -14      595.01      639.71     27.67 o 
   1   2 -14      144.86      143.10     16.52 o 
   2   2 -14      809.85      737.69     31.48 o 
   3   2 -14      101.88       96.25     14.43 o 
   4   2 -14     2252.44     2148.15     58.40 o 
   5   2 -14      578.63      540.04     30.87 o 
   6   2 -14     2426.27     2455.21     69.73 o 
   7   2 -14      461.00      440.95     33.28 o 
   8   2 -14      384.74      427.85     33.28 o 
   9   2 -14     1782.29     1849.32     67.25 o 
  10   2 -14      160.33      156.09     24.22 o 
  11   2 -14       76.77       65.56     19.86 o 
  12   2 -14       17.28        0.00     14.61 o 
  13   2 -14      124.37      111.40     16.77 o 
   0   3 -14      448.22      497.44     28.25 o 
   1   3 -14      264.69      289.00     22.31 o 
   2   3 -14       34.53       48.18     11.84 o 
   3   3 -14      695.47      705.66     33.97 o 
   4   3 -14       92.75       66.31     16.55 o 
   5   3 -14      232.24      275.94     24.65 o 
   6   3 -14     2134.00     2066.36     67.07 o 
   7   3 -14      551.15      541.19     35.19 o 
   8   3 -14     2089.03     2115.48     71.75 o 
   9   3 -14      146.33      161.45     23.50 o 
  10   3 -14       85.78      121.94     18.46 o 
  11   3 -14       82.52       82.94     18.78 o 
  12   3 -14      170.45      182.64     20.04 o 
  13   3 -14        6.46        9.89     12.56 o 
   0   4 -14      451.61      496.86     30.26 o 
   1   4 -14     1942.59     2054.45     62.39 o 
   2   4 -14      116.47      134.93     18.39 o 
   3   4 -14      237.97      287.24     25.04 o 
   4   4 -14       73.34       70.81     17.52 o 
   5   4 -14      240.26      234.42     27.27 o 
   6   4 -14     2341.49     2330.21     73.80 o 
   7   4 -14       68.35       85.64     19.72 o 
   8   4 -14      156.15      146.48     22.78 o 
   9   4 -14       89.63      108.05     19.65 o 
  10   4 -14       48.13       25.15     18.31 o 
  11   4 -14       50.48       78.30     15.72 o 
  12   4 -14       49.43       54.26     10.90 o 
   0   5 -14      202.65      234.56     24.14 o 
   1   5 -14      172.38      197.61     20.65 o 
   2   5 -14      274.21      278.82     27.49 o 
   3   5 -14      100.15       87.79     20.94 o 
   4   5 -14      178.43      227.15     23.35 o 
   5   5 -14      153.81      164.90     21.23 o 
   6   5 -14       60.76       58.76     20.98 o 
   7   5 -14      236.45      275.40     29.18 o 
   8   5 -14      119.80      116.15     20.69 o 
   9   5 -14       95.73       94.92     18.06 o 
  10   5 -14       55.74       59.91     14.82 o 
  11   5 -14       38.35       28.17     11.30 o 
   0   6 -14       13.46       37.67     11.48 o 
   1   6 -14      133.02      144.57     21.52 o 
   2   6 -14       10.98        2.09     13.74 o 
   3   6 -14      198.56      251.18     26.77 o 
   4   6 -14        3.32       -3.09     21.30 o 
   5   6 -14        1.80      -22.88     22.88 o 
   6   6 -14       29.20       28.82     19.11 o 
   7   6 -14       92.95      119.89     16.41 o 
   8   6 -14       12.63       30.76     15.69 o 
   9   6 -14       57.10       38.54     14.97 o 
   0   7 -14       50.42       44.51     16.98 o 
   1   7 -14       40.50       23.10     16.34 o 
   2   7 -14       18.20       30.26     12.85 o 
   3   7 -14       15.50        5.51     16.95 o 
   4   7 -14      236.58      210.56     23.10 o 
   5   7 -14      279.06      220.10     24.29 o 
   6   7 -14       27.30       31.38     13.85 o 
   7   7 -14       39.27       43.03     12.09 o 
   0   8 -14       29.78        4.07     16.84 o 
   1   8 -14       79.49       75.16     14.10 o 
   2   8 -14        8.68        9.68     11.44 o 
   3   8 -14       68.56       55.09     11.98 o 
   4   8 -14       35.65       37.31      9.71 o 
   2   0 -13    14764.43    13589.38    187.79 o 
   4   0 -13     7280.76     7568.03    134.21 o 
   6   0 -13      661.39      595.74     32.38 o 
   8   0 -13     3880.61     4097.50    115.68 o 
  10   0 -13     8702.64     8708.74    189.51 o 
  12   0 -13      461.42      439.37     34.25 o 
  14   0 -13       28.89       11.33      9.82 o 
   1   1 -13     1440.34     1260.31     35.59 o 
   2   1 -13       63.77       57.68     11.55 o 
   3   1 -13      890.53      845.13     31.12 o 
   4   1 -13      459.45      530.79     27.24 o 
   5   1 -13     1856.81     1841.27     52.64 o 
   6   1 -13      267.38      310.45     22.99 o 
   7   1 -13       89.14       88.51     16.30 o 
   8   1 -13      836.93      925.47     45.48 o 
   9   1 -13      559.73      581.89     38.54 o 
  10   1 -13     1914.86     2102.31     72.57 o 
  11   1 -13       78.77       58.58     20.29 o 
  12   1 -13     1455.17     1466.63     55.45 o 
  13   1 -13       65.27      101.68     14.18 o 
   1   2 -13      291.30      304.87     19.79 o 
   2   2 -13     1912.33     1847.53     58.22 o 
   3   2 -13     2772.60     2708.88     74.41 o 
   4   2 -13      404.86      449.66     27.13 o 
   5   2 -13     2242.77     2430.89     64.69 o 
   6   2 -13      548.31      551.70     31.88 o 
   7   2 -13      187.69      210.38     23.89 o 
   8   2 -13      194.76      250.21     25.15 o 
   9   2 -13      828.88      842.90     45.26 o 
  10   2 -13     2409.54     2391.81     77.29 o 
  11   2 -13       87.59       52.71     18.21 o 
  12   2 -13       12.13        0.00     20.29 o 
  13   2 -13       22.81       26.27     11.66 o 
   1   3 -13      412.96      497.69     27.27 o 
   2   3 -13     1139.58     1195.62     42.31 o 
   3   3 -13     1026.62     1061.88     40.55 o 
   4   3 -13      735.72      664.86     33.35 o 
   5   3 -13      442.17      424.04     29.47 o 
   6   3 -13      306.68      334.34     26.55 o 
   7   3 -13       51.26       44.58     16.34 o 
   8   3 -13     2701.01     2818.30     82.68 o 
   9   3 -13       92.33      104.67     17.31 o 
  10   3 -13      558.22      667.34     39.18 o 
  11   3 -13       80.59       66.60     16.01 o 
  12   3 -13      510.10      603.08     32.81 o 
  13   3 -13       29.03       34.97      9.43 o 
   1   4 -13      288.66      317.14     25.65 o 
   2   4 -13       20.82        7.16     13.74 o 
   3   4 -13       96.18       91.90     17.49 o 
   4   4 -13       73.55       61.96     16.16 o 
   5   4 -13       22.79       37.64     16.84 o 
   6   4 -13      442.44      392.19     32.17 o 
   7   4 -13       20.65       15.54     23.86 o 
   8   4 -13      482.57      514.53     35.87 o 
   9   4 -13       13.16        0.00     16.41 o 
  10   4 -13       29.71       38.43     15.18 o 
  11   4 -13      176.72      187.50     20.01 o 
  12   4 -13       71.15       79.48     14.75 o 
   1   5 -13      237.19      297.38     24.72 o 
   2   5 -13        9.55       24.90     13.42 o 
   3   5 -13      199.13      243.63     25.87 o 
   4   5 -13      236.08      274.93     27.09 o 
   5   5 -13      177.73      223.73     28.35 o 
   6   5 -13      733.58      760.21     43.43 o 
   7   5 -13      260.63      291.23     31.92 o 
   8   5 -13        7.47       11.77     18.60 o 
   9   5 -13       46.48       54.69     16.84 o 
  10   5 -13        2.67       14.75     10.65 o 
  11   5 -13       23.11       34.11     12.41 o 
   1   6 -13       51.10       48.03     16.05 o 
   2   6 -13      255.26      272.13     27.60 o 
   3   6 -13       85.01       98.44     20.44 o 
   4   6 -13      854.35      884.13     46.92 o 
   5   6 -13       98.98       99.81     20.69 o 
   6   6 -13      259.64      298.14     27.38 o 
   7   6 -13      202.93      221.46     25.22 o 
   8   6 -13      113.93      104.49     19.43 o 
   9   6 -13      100.45      105.03     16.98 o 
  10   6 -13       54.13       51.67     11.55 o 
   1   7 -13       75.19       99.70     17.63 o 
   2   7 -13       60.03       76.96     17.45 o 
   3   7 -13       34.44       16.80     15.51 o 
   4   7 -13       25.93       26.70     11.12 o 
   5   7 -13      356.38      361.83     28.14 o 
   6   7 -13       24.38       45.77     13.13 o 
   7   7 -13       32.45       33.75     12.81 o 
   8   7 -13       44.84       44.47     10.51 o 
   1   8 -13      123.65      125.75     18.46 o 
   2   8 -13      133.53      106.14     16.23 o 
   3   8 -13       95.56      115.36     14.90 o 
   4   8 -13       60.96       34.87     13.53 o 
   5   8 -13       31.71       32.31     11.80 o 
   0   0 -12     1314.76     1163.13     31.12 o 
   2   0 -12      983.93      919.68     28.89 o 
   4   0 -12     2431.22     2819.41     72.50 o 
   6   0 -12      209.85      246.26     21.59 o 
   8   0 -12      418.50      430.23     32.02 o 
  10   0 -12     1041.47     1079.29     52.32 o 
  12   0 -12      968.57     1033.52     47.42 o 
  14   0 -12      146.06      124.42     14.54 o 
   0   1 -12      126.55      134.68     12.27 o 
   1   1 -12     3892.50     3224.71     69.12 o 
   2   1 -12       18.44       18.71      9.10 o 
   3   1 -12      815.04      798.31     29.83 o 
   4   1 -12      132.64      136.84     17.09 o 
   5   1 -12      798.57      853.01     35.69 o 
   6   1 -12        1.69        4.25     10.83 o 
   7   1 -12      523.32      499.13     31.05 o 
   8   1 -12      818.80      853.11     43.61 o 
   9   1 -12     1122.14     1135.67     50.99 o 
  10   1 -12       93.48      110.89     23.42 o 
  11   1 -12     1300.02     1427.34     57.79 o 
  12   1 -12      327.44      320.02     27.78 o 
  13   1 -12      209.14      219.41     20.55 o 
  14   1 -12       20.85       -2.84     11.91 o 
   0   2 -12     2504.86     2507.49     64.33 o 
   1   2 -12      603.54      571.53     25.55 o 
   2   2 -12      124.54      114.13     15.26 o 
   3   2 -12     4152.80     3976.42     90.10 o 
   4   2 -12     1076.33      971.85     37.31 o 
   5   2 -12      165.97      166.38     18.46 o 
   6   2 -12     1126.57     1100.74     44.36 o 
   7   2 -12      391.15      393.99     29.43 o 
   8   2 -12      846.04      876.36     44.58 o 
   9   2 -12      457.01      423.93     34.58 o 
  10   2 -12       29.38       41.81     15.65 o 
  11   2 -12      463.45      512.55     37.02 o 
  12   2 -12       94.88      135.04     18.39 o 
  13   2 -12      311.57      306.31     22.13 o 
   0   3 -12     1141.00     1221.67     40.66 o 
   1   3 -12     2822.84     3185.85     82.47 o 
   2   3 -12      673.45      735.17     32.49 o 
   3   3 -12      109.97      131.69     16.08 o 
   4   3 -12      417.80      435.84     27.96 o 
   5   3 -12       85.38       69.77     16.19 o 
   6   3 -12     1153.68      984.41     45.77 o 
   7   3 -12     1779.59     1876.45     64.26 o 
   8   3 -12     1223.87     1295.90     54.84 o 
   9   3 -12      393.51      443.97     33.68 o 
  10   3 -12      327.07      346.18     29.00 o 
  11   3 -12      168.70      194.80     24.18 o 
  12   3 -12      421.83      515.32     31.05 o 
  13   3 -12      279.80      294.79     20.19 o 
   0   4 -12     3448.97     4099.88    104.92 o 
   1   4 -12      515.44      578.87     32.20 o 
   2   4 -12      282.89      271.01     22.96 o 
   3   4 -12      424.97      445.84     30.08 o 
   4   4 -12       25.18       12.99     19.93 o 
   5   4 -12     1259.58     1221.63     50.70 o 
   6   4 -12     1073.11     1069.32     47.82 o 
   7   4 -12      518.06      520.79     35.01 o 
   8   4 -12      302.71      295.30     28.03 o 
   9   4 -12      111.26       95.82     21.70 o 
  10   4 -12       19.84        0.00     16.80 o 
  11   4 -12       95.18      127.34     17.49 o 
  12   4 -12      331.89      355.96     24.93 o 
   0   5 -12       16.26       33.03     16.84 o 
   1   5 -12      116.98      146.01     19.86 o 
   2   5 -12       15.24        2.84     22.06 o 
   3   5 -12      113.70      114.28     18.31 o 
   4   5 -12       86.28       72.00     14.72 o 
   5   5 -12      405.50      401.48     33.14 o 
   6   5 -12      881.17      908.34     46.85 o 
   7   5 -12      963.15      918.38     46.63 o 
   8   5 -12       76.45      113.27     17.92 o 
   9   5 -12      139.23      153.32     21.34 o 
  10   5 -12       10.99        2.30     13.89 o 
  11   5 -12      226.93      268.17     21.12 o 
   0   6 -12     1555.19     1590.19     62.00 o 
   1   6 -12       50.54       47.89     17.56 o 
   2   6 -12       53.17       83.58     19.61 o 
   3   6 -12      388.49      547.02     35.80 o 
   4   6 -12       68.73       68.94     18.82 o 
   5   6 -12      189.22      125.36     24.25 o 
   6   6 -12       42.69       57.32     16.66 o 
   7   6 -12       38.14       18.39     14.72 o 
   8   6 -12       26.21       21.19     13.35 o 
   9   6 -12        9.74        8.10     13.64 o 
  10   6 -12       55.14       58.87     11.69 o 
   0   7 -12      304.03      298.82     29.04 o 
   1   7 -12      173.18      152.70     21.70 o 
   2   7 -12       83.52      111.43     18.89 o 
   3   7 -12       22.08       43.79     17.34 o 
   4   7 -12       47.61       67.32     15.54 o 
   5   7 -12        2.59       -2.55     16.30 o 
   6   7 -12       57.44       58.00     15.11 o 
   7   7 -12      141.13      129.06     16.80 o 
   8   7 -12        1.91       20.51      8.06 o 
   0   8 -12       42.31       26.37     13.92 o 
   1   8 -12       86.68       92.69     17.63 o 
   2   8 -12       62.82       60.02     13.74 o 
   3   8 -12       83.54       90.24     13.82 o 
   4   8 -12       98.41      125.07     14.39 o 
   5   8 -12      168.05      122.05     16.84 o 
   2   0 -11     9811.87     8820.79    130.72 o 
   4   0 -11      394.81      415.51     22.67 o 
   6   0 -11      137.02      141.66     18.06 o 
   8   0 -11     1033.55     1065.65     46.38 o 
  10   0 -11      123.97      146.23     22.16 o 
  12   0 -11       40.24       70.02     15.51 o 
  14   0 -11      121.10      126.26     13.78 o 
   1   1 -11     1465.87     1265.03     39.58 o 
   2   1 -11     2257.61     1989.98     52.78 o 
   3   1 -11     2378.22     2198.99     58.47 o 
   4   1 -11      401.09      428.75     23.71 o 
   5   1 -11      187.03      191.24     19.39 o 
   6   1 -11      590.95      744.74     34.65 o 
   7   1 -11      134.75      133.49     19.11 o 
   8   1 -11        4.59      -13.56     20.11 o 
   9   1 -11     1718.49     1851.09     64.80 o 
  10   1 -11       53.14        9.43     24.97 o 
  11   1 -11      583.87      592.36     42.35 o 
  12   1 -11      332.74      400.04     31.12 o 
  13   1 -11      169.86      202.00     20.33 o 
  14   1 -11        3.44      -11.69     11.69 o 
   1   2 -11     1032.55      968.22     31.27 o 
   2   2 -11      251.81      263.81     19.18 o 
   3   2 -11        3.16       27.56     12.38 o 
   4   2 -11      139.74      132.77     15.58 o 
   5   2 -11      201.06      172.78     19.14 o 
   6   2 -11       92.50      111.58     16.26 o 
   7   2 -11      122.74      111.18     18.67 o 
   8   2 -11      507.59      475.92     33.53 o 
   9   2 -11      101.72       67.68     19.79 o 
  10   2 -11       75.24       84.09     18.35 o 
  11   2 -11      511.11      546.91     37.38 o 
  12   2 -11       27.37       15.80     20.40 o 
  13   2 -11       75.62       67.90     16.41 o 
   1   3 -11      401.87      415.19     25.04 o 
   2   3 -11       12.75       -7.09     18.53 o 
   3   3 -11      575.73      612.36     30.98 o 
   4   3 -11       77.39       89.27     14.39 o 
   5   3 -11      970.58      944.61     40.80 o 
   6   3 -11       56.83       58.33     14.97 o 
   7   3 -11     1693.19     1568.02     58.07 o 
   8   3 -11      531.45      532.99     34.40 o 
   9   3 -11      809.33      806.48     44.69 o 
  10   3 -11      176.21      181.38     22.45 o 
  11   3 -11       98.01       90.17     18.42 o 
  12   3 -11      217.90      239.31     24.11 o 
  13   3 -11      114.21      132.52     15.44 o 
   1   4 -11      545.57      599.52     31.77 o 
   2   4 -11      245.31      314.73     23.21 o 
   3   4 -11      669.45      698.39     36.38 o 
   4   4 -11      849.02      852.29     40.87 o 
   5   4 -11     1569.73     1571.33     57.82 o 
   6   4 -11       75.43       68.08     16.41 o 
   7   4 -11     2016.55     1885.99     67.25 o 
   8   4 -11      433.44      447.61     33.86 o 
   9   4 -11      179.08      245.39     25.29 o 
  10   4 -11      201.03      219.02     25.73 o 
  11   4 -11       25.91       40.55     14.43 o 
  12   4 -11      131.53      157.53     19.21 o 
   1   5 -11      609.26      686.23     37.82 o 
   2   5 -11      354.69      374.42     29.90 o 
   3   5 -11      314.63      280.98     27.63 o 
   4   5 -11      117.80      112.94     20.33 o 
   5   5 -11       27.41       45.08     18.57 o 
   6   5 -11      213.36      266.01     27.35 o 
   7   5 -11      994.92      935.33     48.86 o 
   8   5 -11       24.36      -12.09     21.37 o 
   9   5 -11      165.27      164.22     21.66 o 
  10   5 -11      147.63      159.00     19.29 o 
  11   5 -11       73.38       49.65     13.24 o 
   1   6 -11      282.51      292.28     29.97 o 
   2   6 -11       27.65       18.75     20.26 o 
   3   6 -11      134.85      127.88     25.80 o 
   4   6 -11      709.04      730.09     42.39 o 
   5   6 -11      369.30      476.82     33.39 o 
   6   6 -11     1064.04     1131.07     51.60 o 
   7   6 -11       73.06       43.18     18.31 o 
   8   6 -11       34.05       36.88     12.09 o 
   9   6 -11       38.96       40.66     12.77 o 
  10   6 -11        2.01       -9.50     14.50 o 
   1   7 -11       25.14       28.10     13.31 o 
   2   7 -11       69.91       95.17     17.52 o 
   3   7 -11      380.97      446.92     33.64 o 
   4   7 -11      215.95      221.00     25.37 o 
   5   7 -11       21.07       27.81     15.15 o 
   6   7 -11       38.42       34.65     13.74 o 
   7   7 -11       10.98       16.26      8.78 o 
   8   7 -11       89.59      111.36     14.82 o 
   1   8 -11       31.12        8.96     16.16 o 
   2   8 -11       56.01       47.68     13.92 o 
   3   8 -11      131.19      127.63     18.17 o 
   4   8 -11       64.40       54.22     12.95 o 
   5   8 -11       91.34       78.69     13.89 o 
   0   0 -10     3901.98     2987.66     58.47 o 
   2   0 -10     2450.40     2418.91     54.87 o 
   4   0 -10      554.85      671.88     27.81 o 
   6   0 -10      223.40      214.45     19.72 o 
   8   0 -10        9.82       13.06     16.73 o 
  10   0 -10      920.49     1006.25     49.04 o 
  12   0 -10      690.71      680.19     39.69 o 
  14   0 -10        9.45        2.23     10.97 o 
   0   1 -10     1291.56     1309.86     38.43 o 
   1   1 -10      361.88      294.76     15.33 o 
   2   1 -10      499.40      493.95     20.58 o 
   3   1 -10     1866.01     1840.29     51.81 o 
   4   1 -10      190.70      249.85     18.42 o 
   5   1 -10      195.27      254.53     20.22 o 
   6   1 -10      101.39      121.26     16.73 o 
   7   1 -10     1337.09     1514.56     51.96 o 
   8   1 -10       29.20       31.99     13.78 o 
   9   1 -10      213.02      223.05     23.21 o 
  10   1 -10       42.26       62.79     20.51 o 
  11   1 -10       63.65       54.01     20.58 o 
  12   1 -10      109.33      132.37     23.96 o 
  13   1 -10      168.69      159.90     22.13 o 
  14   1 -10       52.67       61.24     12.05 o 
   0   2 -10     5187.94     5499.15     98.37 o 
   1   2 -10     3222.03     3258.02     71.75 o 
   2   2 -10      590.66      539.32     24.29 o 
   3   2 -10     4968.51     4316.70     91.64 o 
   4   2 -10      760.96      767.98     32.13 o 
   5   2 -10       14.68        1.91     10.69 o 
   6   2 -10      363.63      373.84     25.58 o 
   7   2 -10        8.82       15.11     11.98 o 
   8   2 -10       53.39       69.55     16.08 o 
   9   2 -10      317.80      334.37     30.30 o 
  10   2 -10       30.79       54.76     18.13 o 
  11   2 -10      300.26      316.85     28.75 o 
  12   2 -10      648.32      664.32     37.78 o 
  13   2 -10      131.21      135.97     17.63 o 
   0   3 -10     3526.76     3749.71     86.79 o 
   1   3 -10      822.05      892.01     34.51 o 
   2   3 -10     2172.98     2253.93     67.97 o 
   3   3 -10     1335.05     1403.70     45.12 o 
   4   3 -10       86.82       70.60     13.60 o 
   5   3 -10      260.19      269.00     23.46 o 
   6   3 -10      195.27      170.12     20.62 o 
   7   3 -10        2.76      -11.15     17.20 o 
   8   3 -10      837.88      947.89     47.60 o 
   9   3 -10      397.63      388.45     35.41 o 
  10   3 -10      246.21      245.00     28.71 o 
  11   3 -10       68.56       68.72     17.52 o 
  12   3 -10      192.47      199.30     21.08 o 
  13   3 -10       20.13        8.71     13.39 o 
   0   4 -10      342.54      409.83     25.98 o 
   1   4 -10      800.94      841.20     37.10 o 
   2   4 -10      385.44      453.47     28.82 o 
   3   4 -10      294.63      328.11     25.26 o 
   4   4 -10      136.20      164.83     21.44 o 
   5   4 -10      751.52      676.01     38.10 o 
   6   4 -10      425.33      473.76     34.36 o 
   7   4 -10     1938.98     1772.86     65.05 o 
   8   4 -10      325.47      328.11     31.92 o 
   9   4 -10       27.13       24.93     15.29 o 
  10   4 -10       19.67       11.59     20.91 o 
  11   4 -10       14.95       26.59     14.50 o 
  12   4 -10       41.82       59.98     12.05 o 
   0   5 -10      135.27      149.47     20.94 o 
   1   5 -10      823.37      923.49     43.54 o 
   2   5 -10      337.62      406.80     30.37 o 
   3   5 -10      144.16      115.46     21.37 o 
   4   5 -10      782.85      729.70     40.62 o 
   5   5 -10      122.26      124.49     18.85 o 
   6   5 -10      863.26      932.24     48.00 o 
   7   5 -10      599.48      603.80     38.28 o 
   8   5 -10        3.87        0.00     21.19 o 
   9   5 -10      114.51      157.81     20.65 o 
  10   5 -10       45.69       61.38     14.46 o 
  11   5 -10       12.97       11.33     15.33 o 
   0   6 -10      372.21      413.64     32.46 o 
   1   6 -10      392.18      441.63     32.63 o 
   2   6 -10       69.27       73.04     18.31 o 
   3   6 -10      172.86      197.61     24.61 o 
   4   6 -10      477.09      506.11     37.24 o 
   5   6 -10      250.92      332.50     29.83 o 
   6   6 -10      526.69      542.27     35.08 o 
   7   6 -10      292.59      294.25     26.09 o 
   8   6 -10       45.11       63.54     18.42 o 
   9   6 -10      308.19      345.92     25.51 o 
  10   6 -10       50.41       62.93     13.13 o 
   0   7 -10       36.47       49.08     16.62 o 
   1   7 -10       91.86       73.33     19.36 o 
   2   7 -10      164.13      163.10     22.38 o 
   3   7 -10      505.28      565.16     37.42 o 
   4   7 -10       48.50       60.63     17.59 o 
   5   7 -10      439.13      482.62     33.61 o 
   6   7 -10      251.86      254.14     23.64 o 
   7   7 -10      434.74      481.39     28.39 o 
   8   7 -10        4.60      -13.24     13.24 o 
   0   8 -10       58.47       68.72     15.00 o 
   1   8 -10        3.86       -2.30     15.90 o 
   2   8 -10       23.25       34.36     12.05 o 
   3   8 -10       51.79       53.50     14.79 o 
   4   8 -10      178.12      171.92     19.29 o 
   5   8 -10      180.99      169.58     17.23 o 
   2   0  -9     7939.62     7731.96    113.66 o 
   4   0  -9       43.20       54.04     10.83 o 
   6   0  -9     1684.09     1882.61     52.57 o 
   8   0  -9      310.26      343.94     25.55 o 
  10   0  -9     1166.69     1167.77     54.08 o 
  12   0  -9       85.46       89.70     19.50 o 
  14   0  -9       46.07       40.37     12.27 o 
   1   1  -9     1676.13     1447.67     39.98 o 
   2   1  -9      302.79      280.19     14.82 o 
   3   1  -9      543.31      494.60     21.62 o 
   4   1  -9       37.42       34.69     13.10 o 
   5   1  -9      237.17      213.66     19.50 o 
   6   1  -9     1002.45     1188.17     42.89 o 
   7   1  -9     1238.92     1334.00     49.11 o 
   8   1  -9       35.90       10.51     20.01 o 
   9   1  -9       21.25       27.38     15.40 o 
  10   1  -9       92.45       79.41     23.10 o 
  11   1  -9      338.51      320.05     31.12 o 
  12   1  -9      664.35      655.00     39.58 o 
  13   1  -9       26.14        7.09     19.65 o 
  14   1  -9        8.07        8.28     12.02 o 
   1   2  -9     2067.11     2134.44     54.84 o 
   2   2  -9      817.43      887.26     29.83 o 
   3   2  -9     4785.81     4270.97     89.13 o 
   4   2  -9      645.91      679.14     30.19 o 
   5   2  -9      616.26      673.46     32.06 o 
   6   2  -9      679.99      719.26     33.86 o 
   7   2  -9       67.37      112.05     16.34 o 
   8   2  -9      117.20      126.22     20.55 o 
   9   2  -9      496.48      508.77     35.08 o 
  10   2  -9      152.57      156.09     25.55 o 
  11   2  -9     1532.15     1591.77     62.21 o 
  12   2  -9      127.16      125.90     22.60 o 
  13   2  -9      431.67      439.01     29.43 o 
  14   2  -9       97.32      123.67     13.71 o 
   1   3  -9      774.97      795.29     32.31 o 
   2   3  -9     2571.23     2751.23     74.98 o 
   3   3  -9      540.91      515.61     27.56 o 
   4   3  -9     1584.91     1523.16     48.54 o 
   5   3  -9     1510.03     1474.08     49.83 o 
   6   3  -9      973.77      919.10     42.06 o 
   7   3  -9      106.83      113.81     17.63 o 
   8   3  -9      320.18      351.57     30.51 o 
   9   3  -9      278.16      226.61     29.61 o 
  10   3  -9      404.67      426.45     31.84 o 
  11   3  -9      181.10      158.86     25.47 o 
  12   3  -9      160.87      207.50     22.45 o 
  13   3  -9       16.43       15.69     11.51 o 
   1   4  -9     2640.11     2946.54     84.77 o 
   2   4  -9      898.17      978.54     40.44 o 
   3   4  -9      446.61      483.19     30.62 o 
   4   4  -9      130.77      156.70     18.82 o 
   5   4  -9      327.51      386.51     29.72 o 
   6   4  -9      204.23      220.85     24.93 o 
   7   4  -9      282.13      241.25     26.30 o 
   8   4  -9      100.70      109.35     22.27 o 
   9   4  -9      187.10      161.05     24.54 o 
  10   4  -9       25.72       41.20     13.17 o 
  11   4  -9       28.07       20.40     13.17 o 
  12   4  -9       16.24       39.62     11.19 o 
   1   5  -9     1072.20     1183.03     49.29 o 
   2   5  -9      419.51      460.09     32.35 o 
   3   5  -9       46.46       33.64     16.52 o 
   4   5  -9      314.13      280.33     29.54 o 
   5   5  -9      311.48      348.69     29.04 o 
   6   5  -9      463.12      478.69     36.23 o 
   7   5  -9      326.43      348.19     32.67 o 
   8   5  -9      130.49      146.08     25.15 o 
   9   5  -9       64.60       76.35     18.53 o 
  10   5  -9      359.44      332.43     29.25 o 
  11   5  -9       49.41       15.62     18.10 o 
   1   6  -9       70.67       98.95     19.57 o 
   2   6  -9       41.40        6.22     20.69 o 
   3   6  -9      169.74      186.74     25.69 o 
   4   6  -9      326.15      360.96     35.44 o 
   5   6  -9      105.34      105.03     22.06 o 
   6   6  -9      205.43      202.93     25.44 o 
   7   6  -9      381.10      416.73     30.98 o 
   8   6  -9       17.40        7.02     14.68 o 
   9   6  -9       53.19       64.01     14.68 o 
  10   6  -9       29.28       25.26     12.49 o 
   1   7  -9      101.50      135.51     21.37 o 
   2   7  -9      908.62      918.64     46.88 o 
   3   7  -9       64.81       47.78     21.26 o 
   4   7  -9      237.50      272.92     26.63 o 
   5   7  -9     1232.61     1251.07     51.96 o 
   6   7  -9      140.23      159.00     17.74 o 
   7   7  -9      798.47      836.45     38.14 o 
   8   7  -9      228.60      217.43     18.06 o 
   1   8  -9       33.20       16.62     21.08 o 
   2   8  -9      300.60      285.04     25.62 o 
   3   8  -9      494.95      574.87     33.61 o 
   4   8  -9      146.52      147.09     16.44 o 
   5   8  -9      172.97      179.73     18.67 o 
   6   8  -9      269.84      206.21     16.55 o 
   0   0  -8     1340.06     1127.69     30.44 o 
   2   0  -8     5958.86     5351.63     85.20 o 
   4   0  -8      245.39      246.83     16.95 o 
   6   0  -8      104.28       95.31     17.56 o 
   8   0  -8      107.85       95.75     15.15 o 
  10   0  -8     1596.42     1721.27     65.31 o 
  12   0  -8      242.05      220.53     27.67 o 
  14   0  -8       66.39       59.55     11.80 o 
   0   1  -8     2931.26     2625.12     52.21 o 
   1   1  -8      329.51      302.75     14.21 o 
   2   1  -8     3244.76     3013.10     60.84 o 
   3   1  -8      824.32      793.74     26.30 o 
   4   1  -8      979.17     1077.10     33.89 o 
   5   1  -8      485.98      561.74     30.33 o 
   6   1  -8      353.83      370.61     25.69 o 
   7   1  -8      677.06      673.93     35.26 o 
   8   1  -8       84.40      111.79     16.80 o 
   9   1  -8      108.77      104.45     20.11 o 
  10   1  -8      128.07      118.56     24.22 o 
  11   1  -8      210.03      216.07     25.87 o 
  12   1  -8      216.72      198.04     26.99 o 
  13   1  -8       10.28       -7.23     13.85 o 
  14   1  -8       42.05       35.33     11.91 o 
   0   2  -8     3528.66     3772.27     73.76 o 
   1   2  -8      286.15      287.06     16.95 o 
   2   2  -8     2937.17     3026.02     67.18 o 
   3   2  -8      792.30      748.77     28.86 o 
   4   2  -8      794.76      824.58     32.35 o 
   5   2  -8      626.42      645.29     31.05 o 
   6   2  -8       32.52       12.59     17.81 o 
   7   2  -8      445.11      448.94     29.50 o 
   8   2  -8       37.79       38.43     15.22 o 
   9   2  -8      328.71      422.10     32.56 o 
  10   2  -8       12.95       15.80     20.22 o 
  11   2  -8      194.09      286.73     26.01 o 
  12   2  -8      282.93      301.49     27.78 o 
  13   2  -8      291.41      332.57     26.19 o 
  14   2  -8       19.82       20.65     10.07 o 
   0   3  -8     8263.26     9792.28    155.51 o 
   1   3  -8      502.45      529.46     25.65 o 
   2   3  -8       29.95       41.16     11.73 o 
   3   3  -8      298.38      329.30     21.66 o 
   4   3  -8      658.27      608.30     30.08 o 
   5   3  -8      513.29      464.95     29.00 o 
   6   3  -8      738.95      694.98     36.48 o 
   7   3  -8      115.71      108.48     18.82 o 
   8   3  -8      551.57      591.35     38.25 o 
   9   3  -8       63.87       52.24     21.23 o 
  10   3  -8       10.82       29.36     14.82 o 
  11   3  -8       42.48       43.07     14.90 o 
  12   3  -8      258.65      246.33     23.78 o 
  13   3  -8       34.95       73.29     12.13 o 
   0   4  -8      301.39      350.10     24.36 o 
   1   4  -8      553.97      548.53     29.79 o 
   2   4  -8     1956.48     2271.13     62.18 o 
   3   4  -8      688.41      706.17     34.69 o 
   4   4  -8      272.79      263.71     24.76 o 
   5   4  -8      146.53      137.02     22.99 o 
   6   4  -8       15.23       11.26     19.11 o 
   7   4  -8      269.55      267.27     24.83 o 
   8   4  -8      222.84      217.94     26.91 o 
   9   4  -8       59.60       67.10     19.47 o 
  10   4  -8       10.01        8.92     19.93 o 
  11   4  -8      147.16      145.11     19.43 o 
  12   4  -8      190.25      195.20     18.60 o 
   0   5  -8      132.89      161.38     19.18 o 
   1   5  -8      420.50      488.30     31.84 o 
   2   5  -8     2337.72     2632.82     74.66 o 
   3   5  -8      117.44      143.53     21.66 o 
   4   5  -8      229.04      273.03     26.23 o 
   5   5  -8      452.00      486.07     34.54 o 
   6   5  -8     3203.96     3104.64     89.23 o 
   7   5  -8      418.03      440.77     34.47 o 
   8   5  -8       73.49       74.45     16.80 o 
   9   5  -8      260.51      196.78     25.51 o 
  10   5  -8       18.20       12.63     18.39 o 
  11   5  -8       14.11        8.02     15.29 o 
   0   6  -8      262.17      297.64     29.83 o 
   1   6  -8      153.27      200.49     23.75 o 
   2   6  -8       27.26       53.68     17.02 o 
   3   6  -8       59.60       79.34     16.44 o 
   4   6  -8     1156.15     1234.08     55.16 o 
   5   6  -8      170.23      203.98     23.78 o 
   6   6  -8       35.07       41.20     14.57 o 
   7   6  -8      125.45       72.39     23.06 o 
   8   6  -8      190.40      122.77     20.69 o 
   9   6  -8       54.48       33.46     13.28 o 
  10   6  -8      174.20      173.18     19.21 o 
   0   7  -8      197.28      183.97     25.80 o 
   1   7  -8       41.26       47.42     15.00 o 
   2   7  -8      193.06      208.40     26.09 o 
   3   7  -8       46.72       38.10     14.90 o 
   4   7  -8      309.91      355.10     31.20 o 
   5   7  -8      159.46      167.13     20.76 o 
   6   7  -8     1297.24     1364.59     53.47 o 
   7   7  -8       85.31       67.97     15.22 o 
   8   7  -8      149.97      152.70     15.80 o 
   0   8  -8       84.91       82.97     18.93 o 
   1   8  -8      214.33      204.59     24.14 o 
   2   8  -8      490.58      520.43     32.35 o 
   3   8  -8      135.91      100.64     18.96 o 
   4   8  -8      369.34      361.47     25.01 o 
   5   8  -8       59.70       40.66     12.31 o 
   6   8  -8      137.53      147.74     16.44 o 
   2   0  -7     9156.00     8506.38    116.44 o 
   4   0  -7      792.78     1036.94     31.30 o 
   6   0  -7     1387.25     1428.78     44.94 o 
   8   0  -7       73.97       54.44     19.18 o 
  10   0  -7     2548.97     2599.53     79.91 o 
  12   0  -7      805.10      715.09     43.21 o 
  14   0  -7       24.69       12.20     11.44 o 
   1   1  -7     1830.35     1522.72     37.56 o 
   2   1  -7        6.96        0.83      9.71 o 
   3   1  -7     1822.93     1810.25     47.85 o 
   4   1  -7      316.57      352.44     19.72 o 
   5   1  -7     1644.53     1637.86     45.37 o 
   6   1  -7       32.87       51.35     14.03 o 
   7   1  -7      171.98      153.89     19.11 o 
   8   1  -7      240.21      260.40     24.54 o 
   9   1  -7       56.60       47.78     16.34 o 
  10   1  -7       52.86       82.68     20.69 o 
  11   1  -7      112.95      119.57     22.74 o 
  12   1  -7       94.07       84.05     19.86 o 
  13   1  -7      114.74      130.68     18.10 o 
  14   1  -7       13.43        5.25     10.07 o 
   1   2  -7     1026.95      988.19     29.22 o 
   2   2  -7     1319.97     1190.87     33.07 o 
   3   2  -7     2726.67     2564.95     63.58 o 
   4   2  -7     1025.24     1025.86     35.19 o 
   5   2  -7      278.09      304.62     20.94 o 
   6   2  -7      790.92      886.68     37.74 o 
   7   2  -7      226.89      236.04     23.03 o 
   8   2  -7      414.62      414.72     31.30 o 
   9   2  -7      392.66      372.26     32.24 o 
  10   2  -7       43.65       50.34     17.06 o 
  11   2  -7      356.59      419.76     31.84 o 
  12   2  -7       53.22       41.09     16.91 o 
  13   2  -7      298.69      312.86     25.62 o 
  14   2  -7       36.24       30.48     10.87 o 
   1   3  -7      906.32      922.23     32.67 o 
   2   3  -7      527.28      549.22     26.77 o 
   3   3  -7      728.95      760.61     32.53 o 
   4   3  -7     1864.38     1800.71     51.70 o 
   5   3  -7      459.49      408.03     25.94 o 
   6   3  -7      290.30      284.54     23.50 o 
   7   3  -7      148.67      147.85     20.91 o 
   8   3  -7      985.12     1068.64     49.37 o 
   9   3  -7       53.47       64.44     20.47 o 
  10   3  -7      394.61      348.05     30.44 o 
  11   3  -7        0.41       -2.95     18.93 o 
  12   3  -7      407.64      470.63     30.87 o 
  13   3  -7       44.90       22.88     13.56 o 
   1   4  -7        6.12       15.76      9.10 o 
   2   4  -7      480.95      499.85     28.03 o 
   3   4  -7     2002.52     2105.80     60.23 o 
   4   4  -7      473.70      551.99     31.84 o 
   5   4  -7      717.92      747.37     39.04 o 
   6   4  -7        9.40        8.35     17.38 o 
   7   4  -7      628.16      637.15     38.72 o 
   8   4  -7       38.67       27.09     15.47 o 
   9   4  -7      275.01      270.58     31.16 o 
  10   4  -7      398.37      451.92     34.36 o 
  11   4  -7       87.19       50.73     17.06 o 
  12   4  -7       27.74       26.30     13.21 o 
   1   5  -7      524.29      571.27     34.61 o 
   2   5  -7      345.68      349.67     28.07 o 
   3   5  -7       67.24       83.55     16.48 o 
   4   5  -7       78.41      125.47     21.37 o 
   5   5  -7      784.10      816.31     42.82 o 
   6   5  -7      309.91      355.64     31.30 o 
   7   5  -7       65.41       82.11     18.96 o 
   8   5  -7      434.58      443.54     35.69 o 
   9   5  -7       26.06       33.03     14.93 o 
  10   5  -7       91.33       81.89     15.65 o 
  11   5  -7       94.50       94.23     16.59 o 
  12   5  -7      106.14      125.29     13.28 o 
   1   6  -7      376.66      374.02     31.99 o 
   2   6  -7      254.87      268.89     26.19 o 
   3   6  -7      455.83      478.12     35.73 o 
   4   6  -7     4411.62     4499.70    130.76 o 
   5   6  -7       91.15      105.17     20.83 o 
   6   6  -7       70.39       90.92     17.81 o 
   7   6  -7      590.97      571.45     39.44 o 
   8   6  -7      981.87      964.48     46.88 o 
   9   6  -7        2.66       17.02     10.61 o 
  10   6  -7       76.12       64.48     13.60 o 
   1   7  -7      152.24      163.53     23.93 o 
   2   7  -7       97.48      110.86     20.15 o 
   3   7  -7       69.33       94.85     19.68 o 
   4   7  -7      124.47      150.62     22.96 o 
   5   7  -7      118.15      109.53     17.56 o 
   6   7  -7      170.03      167.38     20.29 o 
   7   7  -7       76.28       81.25     13.82 o 
   8   7  -7      173.74      178.86     18.10 o 
   1   8  -7      244.54      242.44     24.07 o 
   2   8  -7      611.71      647.19     36.05 o 
   3   8  -7      162.35      197.61     20.62 o 
   4   8  -7      379.58      354.05     26.27 o 
   5   8  -7       14.65        9.21     15.51 o 
   6   8  -7       93.09       91.64     14.14 o 
   0   0  -6    12442.93     9624.86    117.91 o 
   2   0  -6      895.53      981.24     28.43 o 
   4   0  -6     6766.63     7006.72    113.23 o 
   6   0  -6     1349.28     1555.39     46.85 o 
   8   0  -6       74.39       92.72     16.23 o 
  10   0  -6      783.56      861.82     44.54 o 
  12   0  -6      717.03      700.09     41.63 o 
  14   0  -6       13.02        9.36     15.11 o 
   0   1  -6      645.55      650.07     18.78 o 
   1   1  -6     2624.02     2509.40     48.57 o 
   2   1  -6     1929.56     1602.78     39.83 o 
   3   1  -6      600.72      560.55     20.76 o 
   4   1  -6       83.33       82.50     11.98 o 
   5   1  -6      138.32      151.59     18.06 o 
   6   1  -6      100.69      113.45     15.47 o 
   7   1  -6      988.33     1152.19     42.85 o 
   8   1  -6      166.80      176.85     20.37 o 
   9   1  -6      214.65      223.55     24.93 o 
  10   1  -6       93.92       61.78     20.80 o 
  11   1  -6       78.27       44.11     20.91 o 
  12   1  -6      157.34      208.80     25.01 o 
  13   1  -6       80.22       82.83     18.31 o 
  14   1  -6       71.98       81.50     13.28 o 
   0   2  -6      794.34      951.13     26.95 o 
   1   2  -6       34.53       31.02      9.10 o 
   2   2  -6     4559.95     4382.76     81.89 o 
   3   2  -6     5921.42     5290.64     97.33 o 
   4   2  -6      846.07      827.96     31.02 o 
   5   2  -6      397.46      423.53     24.36 o 
   6   2  -6      194.11      192.90     20.04 o 
   7   2  -6      355.06      363.45     26.12 o 
   8   2  -6       16.90       48.14     11.98 o 
   9   2  -6      436.79      506.22     35.51 o 
  10   2  -6      410.90      412.45     35.33 o 
  11   2  -6      329.11      336.21     31.52 o 
  12   2  -6       79.75       73.51     19.86 o 
  13   2  -6      118.48      128.49     16.80 o 
  14   2  -6        9.60        1.58     11.62 o 
   0   3  -6      498.22      592.21     26.16 o 
   1   3  -6     1247.14     1349.55     39.08 o 
   2   3  -6      613.39      709.62     29.00 o 
   3   3  -6      294.22      294.87     22.34 o 
   4   3  -6     2164.74     2151.93     56.74 o 
   5   3  -6     1120.07     1013.37     41.59 o 
   6   3  -6      130.16      108.02     17.38 o 
   7   3  -6       24.91       51.06     14.86 o 
   8   3  -6      134.39      106.83     20.87 o 
   9   3  -6      179.80      215.46     26.12 o 
  10   3  -6       15.63       23.10     15.29 o 
  11   3  -6      556.80      595.27     37.49 o 
  12   3  -6        9.55       17.09     11.59 o 
  13   3  -6       76.23      100.06     15.58 o 
   0   4  -6     1210.78     1330.37     44.47 o 
   1   4  -6      625.70      658.06     31.92 o 
   2   4  -6     1982.10     2154.52     58.97 o 
   3   4  -6      110.07      105.57     15.40 o 
   4   4  -6      237.77      276.34     24.04 o 
   5   4  -6      618.06      550.69     34.33 o 
   6   4  -6       54.42       40.37     17.81 o 
   7   4  -6      321.85      306.56     29.14 o 
   8   4  -6       10.88        3.13     18.96 o 
   9   4  -6       17.47       12.59     21.37 o 
  10   4  -6       85.35       76.17     18.60 o 
  11   4  -6       37.15       10.61     23.14 o 
  12   4  -6      140.14      169.22     18.03 o 
  13   4  -6      199.89      228.95     17.85 o 
   0   5  -6      188.90      253.56     23.39 o 
   1   5  -6      522.03      589.19     33.35 o 
   2   5  -6      175.55      167.53     21.70 o 
   3   5  -6      776.41      943.10     44.04 o 
   4   5  -6      192.20      197.79     22.92 o 
   5   5  -6      537.25      619.06     37.78 o 
   6   5  -6      531.53      611.75     36.74 o 
   7   5  -6       57.88       52.60     18.71 o 
   8   5  -6      210.23      153.93     26.19 o 
   9   5  -6      239.34      229.27     27.45 o 
  10   5  -6       84.36       44.94     18.64 o 
  11   5  -6      168.58      201.96     21.44 o 
  12   5  -6       19.41      -11.59     15.33 o 
   0   6  -6     3212.13     3590.13    113.38 o 
   1   6  -6       68.15       78.87     18.89 o 
   2   6  -6      206.62      245.21     24.14 o 
   3   6  -6      690.10      737.76     43.79 o 
   4   6  -6      331.20      388.13     31.84 o 
   5   6  -6      666.48      621.07     40.48 o 
   6   6  -6      779.08      794.57     44.98 o 
   7   6  -6      303.02      353.34     30.04 o 
   8   6  -6      503.76      520.47     35.12 o 
   9   6  -6       97.76       81.75     18.35 o 
  10   6  -6       10.28       11.19     14.46 o 
   0   7  -6       44.77       33.32     15.87 o 
   1   7  -6       27.61       14.54     16.23 o 
   2   7  -6      374.96      373.34     31.02 o 
   3   7  -6      231.13      249.75     26.66 o 
   4   7  -6      168.83      163.64     24.11 o 
   5   7  -6      369.82      348.84     29.61 o 
   6   7  -6      572.95      590.20     37.13 o 
   7   7  -6      229.35      191.31     23.14 o 
   8   7  -6      169.72      177.86     18.31 o 
   9   7  -6        6.35        8.53     14.36 o 
   0   8  -6      459.73      443.04     32.13 o 
   1   8  -6       72.02       81.46     16.41 o 
   2   8  -6      265.67      282.63     26.16 o 
   3   8  -6      562.82      581.56     32.46 o 
   4   8  -6       78.30       99.09     15.80 o 
   5   8  -6      317.53      279.97     23.60 o 
   6   8  -6       40.23       37.74      9.61 o 
   2   0  -5     5924.36     5961.11     85.31 o 
   4   0  -5     4191.34     5124.37     90.60 o 
   6   0  -5       47.54       60.56     15.54 o 
   8   0  -5        7.82        4.82     19.03 o 
  10   0  -5      322.68      336.60     29.97 o 
  12   0  -5      110.48      102.65     21.23 o 
  14   0  -5       18.18       11.51     12.31 o 
   1   1  -5     1181.19     1066.27     28.46 o 
   2   1  -5     3398.44     3130.44     57.64 o 
   3   1  -5     3937.00     3904.35     72.00 o 
   4   1  -5      974.29     1080.34     31.74 o 
   5   1  -5     1238.17     1359.15     40.48 o 
   6   1  -5     2368.77     2845.50     77.32 o 
   7   1  -5     1473.69     1526.86     50.59 o 
   8   1  -5     1443.23     1477.93     52.68 o 
   9   1  -5      372.83      384.64     31.56 o 
  10   1  -5      509.40      473.33     37.46 o 
  11   1  -5      405.11      424.22     33.57 o 
  12   1  -5      102.67       75.60     21.98 o 
  13   1  -5       14.15       15.15     19.54 o 
  14   1  -5       14.02        7.38     12.49 o 
   1   2  -5    12086.09    12402.79    164.18 o 
   2   2  -5     4918.55     4852.35     86.07 o 
   3   2  -5     1773.64     1661.83     48.61 o 
   4   2  -5       38.56       34.79     12.02 o 
   5   2  -5      349.00      366.11     22.27 o 
   6   2  -5      293.56      365.42     24.07 o 
   7   2  -5      739.54      871.61     39.36 o 
   8   2  -5      153.86      173.50     21.01 o 
   9   2  -5      131.41      145.87     22.34 o 
  10   2  -5     1372.26     1322.88     57.82 o 
  11   2  -5       46.01       62.64     20.47 o 
  12   2  -5      214.59      226.93     24.29 o 
  13   2  -5       83.82       91.86     16.59 o 
  14   2  -5        5.60        0.00      9.68 o 
   1   3  -5     1514.11     1638.15     43.29 o 
   2   3  -5      412.77      422.20     24.04 o 
   3   3  -5       71.60       79.84     15.98 o 
   4   3  -5     3091.26     3097.33     82.76 o 
   5   3  -5      978.08      873.41     37.53 o 
   6   3  -5      106.93      111.43     19.00 o 
   7   3  -5      561.18      531.08     34.54 o 
   8   3  -5       73.41       75.42     19.83 o 
   9   3  -5       23.49       -4.14     16.59 o 
  10   3  -5      379.92      369.17     32.13 o 
  11   3  -5      795.69      829.08     43.83 o 
  12   3  -5       32.34       -2.59     19.97 o 
  13   3  -5       22.81       50.45     11.87 o 
   1   4  -5      393.06      424.15     25.47 o 
   2   4  -5     1795.19     1980.80     55.73 o 
   3   4  -5      734.83      715.49     35.30 o 
   4   4  -5     1061.21     1180.18     45.88 o 
   5   4  -5      210.59      233.48     24.72 o 
   6   4  -5       99.64       94.81     18.78 o 
   7   4  -5      233.19      222.69     26.88 o 
   8   4  -5       14.33      -29.25     29.25 o 
   9   4  -5      113.78      126.58     21.34 o 
  10   4  -5      695.60      644.82     39.87 o 
  11   4  -5       53.28       60.99     15.65 o 
  12   4  -5       73.44       92.04     15.65 o 
  13   4  -5       11.42        7.30     13.35 o 
   1   5  -5      417.43      441.13     30.33 o 
   2   5  -5      602.86      692.53     37.74 o 
   3   5  -5     1980.71     2090.94     66.39 o 
   4   5  -5      422.59      464.12     33.17 o 
   5   5  -5     1710.41     1711.30     62.61 o 
   6   5  -5     1351.79     1318.39     56.49 o 
   7   5  -5      243.42      259.24     29.07 o 
   8   5  -5      186.27      129.64     21.98 o 
   9   5  -5      108.63      102.83     23.60 o 
  10   5  -5       15.27       24.54     14.46 o 
  11   5  -5      131.90      123.56     18.28 o 
  12   5  -5        7.38        7.45     12.59 o 
   1   6  -5        4.07        3.02     15.11 o 
   2   6  -5        4.75       22.42      9.79 o 
   3   6  -5      974.63     1052.63     50.45 o 
   4   6  -5      296.98      295.80     29.43 o 
   5   6  -5      324.78      278.53     26.99 o 
   6   6  -5       52.26       60.48     16.84 o 
   7   6  -5      304.62      286.19     28.25 o 
   8   6  -5      184.49      167.60     21.77 o 
   9   6  -5       11.88        0.00     14.39 o 
  10   6  -5       23.59       34.36     10.58 o 
   1   7  -5      389.43      371.15     30.73 o 
   2   7  -5        3.60      -18.64     20.15 o 
   3   7  -5      319.97      334.88     30.33 o 
   4   7  -5      294.02      317.89     29.25 o 
   5   7  -5        9.22       -2.84     19.47 o 
   6   7  -5      560.68      536.55     33.97 o 
   7   7  -5       73.48       71.57     14.61 o 
   8   7  -5       34.01       11.69     17.85 o 
   9   7  -5        0.13       -5.86     12.09 o 
   1   8  -5      124.71      151.44     22.63 o 
   2   8  -5       83.75      109.71     15.15 o 
   3   8  -5      409.88      375.36     27.27 o 
   4   8  -5      152.04      144.07     18.28 o 
   5   8  -5      108.63      110.21     15.51 o 
   6   8  -5       18.75       24.76      9.46 o 
   0   0  -4     2670.55     2050.50     32.85 o 
   2   0  -4        9.90        7.52      6.98 o 
   4   0  -4     2013.97     1762.25     47.50 o 
   6   0  -4     2895.97     3231.65     82.54 o 
   8   0  -4     1238.53     1434.89     51.78 o 
  10   0  -4      320.33      282.92     29.29 o 
  12   0  -4        8.50        4.03     14.28 o 
  14   0  -4      387.83      372.23     26.81 o 
   0   1  -4     4238.66     4244.95     62.68 o 
   1   1  -4     5020.33     4477.10     67.18 o 
   2   1  -4    11821.74    10418.32    134.86 o 
   3   1  -4     4214.70     4212.21     74.70 o 
   4   1  -4      922.16      902.98     28.71 o 
   5   1  -4     2371.32     2585.25     66.57 o 
   6   1  -4      814.18      789.61     34.04 o 
   7   1  -4      346.28      403.71     25.91 o 
   8   1  -4      125.72      142.74     19.93 o 
   9   1  -4      101.38       73.15     22.27 o 
  10   1  -4      515.32      606.00     38.18 o 
  11   1  -4      200.43      232.51     26.16 o 
  12   1  -4       68.12       68.00     16.01 o 
  13   1  -4      258.67      276.95     24.83 o 
  14   1  -4       22.06       23.68     12.67 o 
   0   2  -4    10735.07    11366.71    150.51 o 
   1   2  -4    40066.27    40228.76    444.62 o 
   2   2  -4    12792.50    12469.89    176.42 o 
   3   2  -4     2402.90     2208.96     55.91 o 
   4   2  -4     1670.19     1563.92     42.60 o 
   5   2  -4      133.32      118.74     14.79 o 
   6   2  -4      308.90      297.31     24.50 o 
   7   2  -4      366.22      481.61     29.29 o 
   8   2  -4      169.07      158.32     20.73 o 
   9   2  -4      848.92      848.51     45.16 o 
  10   2  -4      357.95      320.63     30.76 o 
  11   2  -4      145.50      144.54     26.45 o 
  12   2  -4       28.30       11.51     16.30 o 
  13   2  -4       42.69       36.20     16.73 o 
  14   2  -4       23.17       33.97      9.36 o 
   0   3  -4      377.85      449.41     21.95 o 
   1   3  -4     1351.52     1528.80     41.41 o 
   2   3  -4     1156.34     1232.36     37.74 o 
   3   3  -4     1156.09     1167.73     38.72 o 
   4   3  -4      695.72      576.71     55.70 o 
   5   3  -4     3135.24     2929.66     84.20 o 
   6   3  -4       99.23      132.01     16.59 o 
   7   3  -4      161.60      170.12     20.62 o 
   8   3  -4      601.57      664.72     39.04 o 
   9   3  -4      136.77      157.27     23.64 o 
  10   3  -4       39.91       29.58     20.94 o 
  11   3  -4        7.42        8.06     16.12 o 
  12   3  -4       99.95       78.80     17.95 o 
  13   3  -4       64.96       87.58     13.96 o 
   0   4  -4     3192.89     3489.13     88.91 o 
   1   4  -4      257.79      298.57     23.46 o 
   2   4  -4     4433.35     4892.00    110.21 o 
   3   4  -4     6245.81     7476.60    146.62 o 
   4   4  -4      637.89      679.29     36.52 o 
   5   4  -4      218.33      243.59     23.28 o 
   6   4  -4       80.16       92.54     17.52 o 
   7   4  -4       79.26       96.29     18.78 o 
   8   4  -4      242.08      199.55     28.43 o 
   9   4  -4      819.03      877.47     46.34 o 
  10   4  -4       70.75       77.22     18.85 o 
  11   4  -4      113.90       86.89     19.86 o 
  12   4  -4       13.60       -8.74     15.47 o 
  13   4  -4       14.43       12.95     10.97 o 
   0   5  -4      741.63      876.47     40.77 o 
   1   5  -4      110.71      122.62     18.35 o 
   2   5  -4      411.26      485.13     31.45 o 
   3   5  -4      623.42      736.21     38.64 o 
   4   5  -4      158.41      117.51     22.63 o 
   5   5  -4     4735.40     4876.78    131.04 o 
   6   5  -4      983.16     1042.38     51.56 o 
   7   5  -4      197.41      173.11     24.14 o 
   8   5  -4       82.80       41.99     22.02 o 
   9   5  -4       23.39        9.97     15.29 o 
  10   5  -4       94.35       97.33     17.99 o 
  11   5  -4       17.37       12.95     16.73 o 
  12   5  -4       18.71       30.51     10.87 o 
   0   6  -4       78.68       78.26     20.58 o 
   1   6  -4       44.05       68.51     14.54 o 
   2   6  -4       15.93       15.29     16.48 o 
   3   6  -4      803.36      865.74     46.09 o 
   4   6  -4      419.75      428.90     33.25 o 
   5   6  -4      304.32      268.92     31.74 o 
   6   6  -4      146.76      152.99     24.22 o 
   7   6  -4      355.54      310.41     28.39 o 
   8   6  -4      234.69      174.72     22.67 o 
   9   6  -4      193.65      179.55     20.87 o 
  10   6  -4      128.70      122.91     17.06 o 
   0   7  -4      711.42      761.72     45.08 o 
   1   7  -4      142.75      176.45     23.64 o 
   2   7  -4      245.30      265.00     26.77 o 
   3   7  -4      216.11      212.00     26.37 o 
   4   7  -4      150.00      188.36     22.92 o 
   5   7  -4      106.51      112.87     18.10 o 
   6   7  -4      631.98      578.07     35.84 o 
   7   7  -4      174.70      170.33     19.00 o 
   8   7  -4      198.59      162.31     22.56 o 
   9   7  -4       12.63       11.01     11.44 o 
   0   8  -4      300.16      289.50     27.53 o 
   1   8  -4       34.47       59.76     11.73 o 
   2   8  -4       46.54       48.18     15.69 o 
   3   8  -4       54.94       69.59     15.18 o 
   4   8  -4       30.08       17.56     18.10 o 
   5   8  -4      292.22      315.95     24.00 o 
   6   8  -4      171.82      150.65     16.19 o 
   2   0  -3    15848.00    15060.54    174.87 o 
   4   0  -3     1681.27     1556.26     43.68 o 
   6   0  -3     1830.09     1766.46     48.54 o 
   8   0  -3        5.74       20.69     11.15 o 
  10   0  -3       16.42       12.23     20.76 o 
  12   0  -3      102.49      106.14     22.20 o 
  14   0  -3      160.49      183.58     22.31 o 
   1   1  -3     3273.83     3085.06     50.55 o 
   2   1  -3    44357.92    38012.61    411.55 o 
   3   1  -3       76.50       67.00      9.79 o 
   4   1  -3      774.97      833.54     27.27 o 
   5   1  -3     3285.08     3342.29     76.89 o 
   6   1  -3      811.17      980.49     37.10 o 
   7   1  -3      393.49      410.76     26.45 o 
   8   1  -3      626.36      576.96     33.71 o 
   9   1  -3      337.49      358.12     29.94 o 
  10   1  -3       84.93      105.03     19.90 o 
  11   1  -3       42.10       68.04     16.77 o 
  12   1  -3      284.03      367.48     30.84 o 
  13   1  -3      291.94      242.87     25.26 o 
  14   1  -3      134.44      184.22     19.83 o 
   1   2  -3    23258.44    24153.16    281.37 o 
   2   2  -3    18156.77    17226.32    215.56 o 
   3   2  -3     2690.06     2387.28     58.25 o 
   4   2  -3      833.34      863.26     34.69 o 
   5   2  -3       69.65       90.20     15.51 o 
   6   2  -3       12.02        7.77     13.17 o 
   7   2  -3       28.15       66.93     11.98 o 
   8   2  -3      436.24      486.14     31.12 o 
   9   2  -3     1062.97     1141.93     52.39 o 
  10   2  -3      177.33      193.51     24.43 o 
  11   2  -3      464.77      400.83     35.51 o 
  12   2  -3       54.59       44.65     19.50 o 
  13   2  -3       32.38       47.93     15.18 o 
  14   2  -3       11.79       13.42     10.25 o 
   1   3  -3     4444.84     5024.74     96.14 o 
   2   3  -3        1.92       -2.81     13.13 o 
   3   3  -3      270.06      272.95     20.11 o 
   4   3  -3     2242.94     2165.17     67.54 o 
   5   3  -3     1163.32     1299.06     44.58 o 
   6   3  -3      495.50      557.10     31.74 o 
   7   3  -3        6.94        7.77     17.41 o 
   8   3  -3      500.28      496.86     32.71 o 
   9   3  -3      446.48      429.40     35.30 o 
  10   3  -3        8.79       -2.12     16.34 o 
  11   3  -3      220.44      274.28     26.23 o 
  12   3  -3      391.24      473.48     31.84 o 
  13   3  -3       94.84      130.22     17.77 o 
   1   4  -3     2582.77     2985.93     81.53 o 
   2   4  -3     2015.12     2257.21     60.02 o 
   3   4  -3     9185.51     9871.83    174.94 o 
   4   4  -3     1152.92     1231.92     46.96 o 
   5   4  -3      227.28      204.48     21.73 o 
   6   4  -3      359.01      369.13     29.97 o 
   7   4  -3       55.24       29.47     17.67 o 
   8   4  -3      610.13      583.33     40.48 o 
   9   4  -3      288.47      242.26     27.63 o 
  10   4  -3      134.77      120.90     22.96 o 
  11   4  -3      435.99      450.52     30.76 o 
  12   4  -3        1.33        2.23     15.54 o 
  13   4  -3       15.14        0.00     13.53 o 
   1   5  -3      184.64      187.57     21.01 o 
   2   5  -3      317.76      377.30     27.81 o 
   3   5  -3      145.00      162.42     20.51 o 
   4   5  -3      349.65      327.28     28.75 o 
   5   5  -3     2721.11     2753.78     81.25 o 
   6   5  -3      113.76      125.50     22.67 o 
   7   5  -3      114.20      131.30     24.00 o 
   8   5  -3       66.84       50.66     18.64 o 
   9   5  -3      106.53      118.49     19.61 o 
  10   5  -3      613.30      608.91     36.84 o 
  11   5  -3      101.62       97.98     18.35 o 
  12   5  -3      116.89      139.28     16.23 o 
   1   6  -3      213.95      231.07     25.29 o 
   2   6  -3      219.86      183.11     24.97 o 
   3   6  -3      693.52      771.98     43.75 o 
   4   6  -3      294.04      305.16     30.73 o 
   5   6  -3      226.42      233.55     27.27 o 
   6   6  -3       47.96       52.64     15.62 o 
   7   6  -3      187.18      186.74     24.11 o 
   8   6  -3       28.80       39.44     16.26 o 
   9   6  -3        9.45       12.27     13.24 o 
  10   6  -3       15.27       13.17     10.54 o 
   1   7  -3       30.79       48.39     15.33 o 
   2   7  -3       14.17       48.14     16.08 o 
   3   7  -3       56.12       78.55     18.49 o 
   4   7  -3       51.07       38.28     17.92 o 
   5   7  -3      186.11      152.27     22.78 o 
   6   7  -3      263.98      254.35     25.19 o 
   7   7  -3      210.09      244.24     23.42 o 
   8   7  -3        5.91       12.05     14.79 o 
   9   7  -3       80.52       82.65     13.60 o 
   1   8  -3       23.48       15.47     18.96 o 
   2   8  -3       41.84       41.92     13.74 o 
   3   8  -3       71.61       89.49     15.36 o 
   4   8  -3      133.71      142.31     16.70 o 
   5   8  -3       91.65      154.90     15.80 o 
   6   8  -3      250.51      251.94     21.12 o 
   0   0  -2      158.69      123.20      4.50 o 
   2   0  -2     8144.00     7572.85     97.51 o 
   4   0  -2     9265.80     8597.34    126.87 o 
   6   0  -2       17.72      -14.68     17.16 o 
   8   0  -2      121.69      209.52     22.09 o 
  10   0  -2      273.82      242.66     25.98 o 
  12   0  -2      401.65      385.00     30.91 o 
  14   0  -2       90.57       99.85     18.31 o 
   0   1  -2     9031.24     9017.07    108.92 o 
   1   1  -2      299.39      353.12     12.67 o 
   2   1  -2     1087.66     1113.73     29.94 o 
   3   1  -2     3263.03     3526.84     65.34 o 
   4   1  -2      483.49      496.00     20.62 o 
   5   1  -2     3186.72     3565.95     79.52 o 
   6   1  -2      201.04      204.91     19.03 o 
   7   1  -2     1303.85     1370.70     46.81 o 
   8   1  -2     3053.80     3431.63     99.27 o 
   9   1  -2      312.15      325.74     29.54 o 
  10   1  -2       13.27       18.53     15.54 o 
  11   1  -2      121.82      102.22     20.91 o 
  12   1  -2      938.91      950.23     47.03 o 
  13   1  -2      135.66      162.78     20.69 o 
  14   1  -2      127.52      108.92     19.68 o 
   0   2  -2    12121.43    12965.50    165.26 o 
   1   2  -2     8681.34     9040.02    126.04 o 
   2   2  -2    27331.81    25715.54    301.31 o 
   3   2  -2      384.22      375.25     18.53 o 
   4   2  -2     1418.21     1330.76     39.08 o 
   5   2  -2      215.89      224.85     19.72 o 
   6   2  -2        9.25        3.85     13.67 o 
   7   2  -2     1295.88     1604.83     53.07 o 
   8   2  -2        0.47        2.63     17.23 o 
   9   2  -2      849.86      868.12     45.12 o 
  10   2  -2       10.99       21.05     15.18 o 
  11   2  -2       88.50       76.14     20.08 o 
  12   2  -2       24.07       -2.91     14.03 o 
  13   2  -2       91.44      110.97     18.31 o 
  14   2  -2       10.18       10.18      8.53 o 
   0   3  -2     1973.07     1983.75     55.38 o 
   1   3  -2      850.56      897.66     30.94 o 
   2   3  -2      271.96      297.42     20.76 o 
   3   3  -2     5919.60     5569.38    108.92 o 
   4   3  -2     3223.94     3372.62     85.67 o 
   5   3  -2      884.22     1022.55     39.40 o 
   6   3  -2      396.52      421.99     27.27 o 
   7   3  -2       21.40       15.54     17.95 o 
   8   3  -2      761.10      766.29     42.71 o 
   9   3  -2      128.27      172.28     23.82 o 
  10   3  -2      321.62      272.63     26.41 o 
  11   3  -2      297.46      297.74     29.83 o 
  12   3  -2        4.71       13.39     17.13 o 
  13   3  -2       60.65       55.27     15.00 o 
   0   4  -2      841.10     1035.57     39.18 o 
   1   4  -2     1321.11     1344.98     44.80 o 
   2   4  -2     4440.60     5008.80    111.79 o 
   3   4  -2      150.56      171.16     20.55 o 
   4   4  -2     1291.87     1330.51     48.50 o 
   5   4  -2      927.91      931.48     41.49 o 
   6   4  -2      108.54      126.69     19.72 o 
   7   4  -2      142.50       96.32     21.66 o 
   8   4  -2       35.07       -9.39     24.83 o 
   9   4  -2      142.75      136.37     22.60 o 
  10   4  -2       54.90       78.19     20.37 o 
  11   4  -2       18.93       13.82     17.70 o 
  12   4  -2       59.77       40.26     15.72 o 
  13   4  -2       47.99       66.06     10.04 o 
   0   5  -2        9.23        1.62     11.44 o 
   1   5  -2      121.50       89.16     19.83 o 
   2   5  -2      146.30      154.40     19.65 o 
   3   5  -2      579.18      690.34     37.67 o 
   4   5  -2      245.43      273.92     24.54 o 
   5   5  -2      285.48      322.64     27.99 o 
   6   5  -2      146.97      138.20     21.59 o 
   7   5  -2       14.35       12.74     18.57 o 
   8   5  -2       89.91      108.09     18.39 o 
   9   5  -2       77.66       74.70     20.51 o 
  10   5  -2      265.05      252.30     28.50 o 
  11   5  -2       10.64      -16.26     16.26 o 
  12   5  -2       77.05       73.62     14.28 o 
   0   6  -2       18.05      -12.09     17.09 o 
   1   6  -2      165.89      196.21     23.42 o 
   2   6  -2       16.86       -9.21     17.63 o 
   3   6  -2      243.73      303.90     27.31 o 
   4   6  -2      762.59      774.17     44.94 o 
   5   6  -2      122.12      100.32     22.09 o 
   6   6  -2        5.41        0.00     17.38 o 
   7   6  -2      387.17      345.28     33.43 o 
   8   6  -2       54.40       51.02     15.72 o 
   9   6  -2       41.66       33.03     13.03 o 
  10   6  -2        2.84      -13.96     16.08 o 
   0   7  -2       29.34       21.30     15.36 o 
   1   7  -2       34.84       34.04     17.81 o 
   2   7  -2      230.64      234.53     27.74 o 
   3   7  -2       25.71       18.78     20.29 o 
   4   7  -2      537.66      526.58     34.97 o 
   5   7  -2       47.83       64.19     16.16 o 
   6   7  -2      472.33      437.32     32.31 o 
   7   7  -2       68.13       35.48     14.07 o 
   8   7  -2       78.99       69.12     14.68 o 
   9   7  -2      173.03      157.35     17.34 o 
   0   8  -2      323.79      297.78     28.50 o 
   1   8  -2      150.55      122.26     21.26 o 
   2   8  -2      170.16      195.38     22.96 o 
   3   8  -2       29.88       34.00     14.57 o 
   4   8  -2       90.59       87.07     15.90 o 
   5   8  -2        8.20      -14.39     14.39 o 
   6   8  -2       30.16       30.66      9.86 o 
   0   9  -2        6.14        5.79      9.79 o 
   1   9  -2       57.59       50.88     10.83 o 
   2   0  -1      775.95      857.32     22.74 o 
   4   0  -1      382.91      362.83     17.20 o 
   6   0  -1      697.31      789.82     32.63 o 
   8   0  -1     2591.04     3165.84     94.95 o 
  10   0  -1       80.82       78.47     19.18 o 
  12   0  -1      921.85     1046.48     50.77 o 
  14   0  -1      395.21      396.44     27.09 o 
   1   1  -1     1594.48     1392.40     29.43 o 
   2   1  -1     4914.27     5187.12     77.14 o 
   3   1  -1    12664.91    13237.41    169.08 o 
   4   1  -1      120.28      134.28     12.23 o 
   5   1  -1      975.30     1008.52     34.04 o 
   6   1  -1    10007.36    11808.92    185.38 o 
   7   1  -1      246.95      259.39     21.70 o 
   8   1  -1     3835.12     4237.72    112.30 o 
   9   1  -1      152.66      151.52     22.92 o 
  10   1  -1       23.89       25.04     16.95 o 
  11   1  -1      146.52      101.68     23.03 o 
  12   1  -1      146.36      140.29     20.47 o 
  13   1  -1       54.07       35.37     13.92 o 
  14   1  -1      436.24      431.59     29.04 o 
   1   2  -1    34665.78    36515.33    404.68 o 
   2   2  -1    17931.68    16264.18    204.84 o 
   3   2  -1       14.82       20.19      6.98 o 
   4   2  -1     2101.77     2456.94     63.83 o 
   5   2  -1      646.43      583.94     27.78 o 
   6   2  -1     1663.16     1998.18     55.55 o 
   7   2  -1      644.07      716.64     35.48 o 
   8   2  -1       25.81       30.04     13.60 o 
   9   2  -1        1.62        0.00     20.65 o 
  10   2  -1       36.50       59.76     20.04 o 
  11   2  -1      485.92      550.19     38.25 o 
  12   2  -1       23.07       19.86     15.11 o 
  13   2  -1      190.69      207.00     22.49 o 
  14   2  -1       46.64       56.78     11.77 o 
   1   3  -1      435.01      452.57     21.95 o 
   2   3  -1      159.09      174.01     16.19 o 
   3   3  -1     2238.45     2248.64     64.48 o 
   4   3  -1    20042.10    20410.01    278.64 o 
   5   3  -1      743.35      787.05     34.94 o 
   6   3  -1      192.09      209.88     20.94 o 
   7   3  -1       19.16       33.10     13.60 o 
   8   3  -1     1318.19     1289.46     54.08 o 
   9   3  -1      805.83      725.16     43.83 o 
  10   3  -1       64.03       67.00     18.49 o 
  11   3  -1       32.02       12.45     19.68 o 
  12   3  -1       19.27       29.11     14.54 o 
  13   3  -1        9.83       32.49     11.91 o 
   1   4  -1       93.92       65.27     16.77 o 
   2   4  -1     1454.20     1541.25     48.11 o 
   3   4  -1      822.42      917.20     39.33 o 
   4   4  -1     2152.86     2283.11     64.12 o 
   5   4  -1      101.18       96.11     18.46 o 
   6   4  -1      233.31      264.28     25.47 o 
   7   4  -1      208.76      180.52     24.43 o 
   8   4  -1     1248.27     1243.04     54.44 o 
   9   4  -1      163.57      174.94     24.04 o 
  10   4  -1       43.05       56.45     15.80 o 
  11   4  -1        2.60       -8.46     16.16 o 
  12   4  -1      110.45      140.15     20.26 o 
  13   4  -1       66.11       86.71     13.17 o 
   1   5  -1      169.07      183.07     21.66 o 
   2   5  -1      547.35      657.12     35.05 o 
   3   5  -1      586.72      613.84     37.31 o 
   4   5  -1      938.23      951.05     45.84 o 
   5   5  -1       41.25      -14.86     26.41 o 
   6   5  -1      652.20      672.02     39.98 o 
   7   5  -1      370.61      371.36     30.80 o 
   8   5  -1      228.29      182.53     26.99 o 
   9   5  -1      143.27      153.64     21.62 o 
  10   5  -1       70.85       71.53     21.80 o 
  11   5  -1       86.69      109.78     17.77 o 
  12   5  -1        7.63       11.30     12.63 o 
   1   6  -1       53.45       46.56     19.11 o 
   2   6  -1       60.58       65.67     18.35 o 
   3   6  -1      196.58      154.65     25.80 o 
   4   6  -1       21.41       21.30     13.46 o 
   5   6  -1      217.62      238.84     25.11 o 
   6   6  -1      430.81      496.47     35.77 o 
   7   6  -1       94.12      107.51     19.43 o 
   8   6  -1       46.93        2.88     21.34 o 
   9   6  -1       11.51        5.04     16.70 o 
  10   6  -1        8.31       18.96     11.66 o 
   1   7  -1      205.63      230.24     25.15 o 
   2   7  -1       51.83       42.46     19.68 o 
   3   7  -1      108.75       98.62     19.83 o 
   4   7  -1      200.52      207.18     24.61 o 
   5   7  -1      263.72      263.24     29.50 o 
   6   7  -1      113.22      106.18     18.89 o 
   7   7  -1      270.30      245.32     25.15 o 
   8   7  -1      111.47      125.50     18.28 o 
   9   7  -1      183.44      168.93     16.59 o 
   1   8  -1      110.11       93.01     17.13 o 
   2   8  -1       14.45       29.11     13.17 o 
   3   8  -1       11.50       26.12     11.77 o 
   4   8  -1       61.16       68.36     15.11 o 
   5   8  -1      128.91      106.04     17.34 o 
   6   8  -1      333.51      294.51     22.92 o 
   1   9  -1       13.25       19.03      9.14 o 
   2   0   0       29.58       23.19      4.55 o 
   4   0   0      616.29      698.20     16.82 o 
   6   0   0      141.02      153.45     13.92 o 
   8   0   0     4401.57     5376.06    334.63 o 
  10   0   0      150.05      148.52     40.28 o 
  12   0   0     1564.75     1713.16     49.56 o 
  14   0   0        8.72       17.27      7.57 o 
   0   1   0      212.45      245.86      6.65 o 
   1   1   0     4435.42     3277.03    434.65 o 
   2   1   0    44780.24    40786.82    810.19 o 
   3   1   0     6411.53     6629.83    336.03 o 
   4   1   0     1301.71     1447.03     30.52 o 
   5   1   0       17.28        7.99     15.62 o 
   6   1   0      183.90      253.79     14.62 o 
   7   1   0      867.10      969.58     61.26 o 
   8   1   0       67.12       70.83     15.94 o 
   9   1   0       95.45      101.88     13.20 o 
  10   1   0       12.67        7.34     10.01 o 
  11   1   0        5.20        0.94     16.48 o 
  12   1   0       51.23       57.38     12.29 o 
  13   1   0       15.48        4.10     10.53 o 
  14   1   0      481.69      423.86     18.98 o 
   0   2   0    71593.20    64774.98   4803.69 o 
   1   2   0     7822.44     7390.75    236.83 o 
   2   2   0     3505.65     2999.85     43.83 o 
   3   2   0      465.00      454.83     14.42 o 
   4   2   0     1160.56     1278.53     88.35 o 
   5   2   0      269.21      416.61     46.67 o 
   6   2   0       52.22       45.07      9.76 o 
   7   2   0      193.13      202.68     15.50 o 
   8   2   0       94.02       57.07     10.93 o 
   9   2   0      255.65      284.51     31.68 o 
  10   2   0       24.88       28.90      9.59 o 
  11   2   0      189.47      188.50     41.41 o 
  12   2   0      293.77      273.85     20.21 o 
  13   2   0      184.22      187.89     15.44 o 
  14   2   0       68.54       70.29      9.34 o 
   0   3   0      154.36      144.71      9.53 o 
   1   3   0     1866.23     1756.82    132.14 o 
   2   3   0        1.27      -10.88     10.88 o 
   3   3   0       79.32       72.19     17.38 o 
   4   3   0     6850.78     7143.86    195.20 o 
   5   3   0       67.43       69.66     10.31 o 
   6   3   0     2347.75     2626.13     49.31 o 
   7   3   0        1.98        0.25     11.24 o 
   8   3   0        0.41        3.90     12.29 o 
   9   3   0      259.90      248.60     19.88 o 
  10   3   0      521.89      443.50     36.38 o 
  11   3   0      280.59      247.98     27.06 o 
  12   3   0       77.40       85.78     14.75 o 
  13   3   0       19.83       28.35     13.60 o 
   0   4   0      803.20      780.19     58.29 o 
   1   4   0     1654.53     1705.08    137.84 o 
   2   4   0      706.78      845.61    119.98 o 
   3   4   0     8022.67     7739.90    166.20 o 
   4   4   0      130.17      136.07     14.12 o 
   5   4   0      815.85      808.64     60.32 o 
   6   4   0      106.97       72.73     20.29 o 
   7   4   0      190.66      192.27     23.35 o 
   8   4   0      852.92      835.76     33.77 o 
   9   4   0       63.33       73.98     19.00 o 
  10   4   0       71.10       18.93     24.43 o 
  11   4   0       84.38      101.79     19.61 o 
  12   4   0      343.84      325.67     27.85 o 
  13   4   0       42.44       43.54     12.70 o 
   0   5   0        8.96       -4.22     39.04 o 
   1   5   0     1102.23     1007.30    115.21 o 
   2   5   0      234.75      241.03     34.29 o 
   3   5   0        8.95       15.17      9.04 o 
   4   5   0       21.65       23.63     22.29 o 
   5   5   0      212.07      216.80     20.04 o 
   6   5   0      597.83      552.02     41.13 o 
   7   5   0      219.99      259.13     59.24 o 
   8   5   0      552.01      491.90     35.08 o 
   9   5   0      962.05      937.89     48.83 o 
  10   5   0       27.90       11.08     15.65 o 
  11   5   0        3.05       -2.27     15.58 o 
  12   5   0       10.28      -17.70     17.70 o 
   0   6   0     3741.93     3847.73    304.81 o 
   1   6   0        6.59       10.20     10.40 o 
   2   6   0        0.02        0.31     13.19 o 
   3   6   0      290.60      266.92     36.11 o 
   4   6   0      110.72       92.04     15.44 o 
   5   6   0       14.19        8.24     13.18 o 
   6   6   0       39.17       49.83     14.86 o 
   7   6   0       14.05       -9.43     21.05 o 
   8   6   0      571.85      569.51     37.20 o 
   9   6   0        0.63      -16.66     16.66 o 
  10   6   0       30.75       13.64     14.43 o 
  11   6   0       19.16       33.43     16.01 o 
   0   7   0       35.70       19.01     11.14 o 
   1   7   0      116.53      125.57     17.86 o 
   2   7   0        0.55      -15.20     15.20 o 
   3   7   0      248.48      237.58     27.09 o 
   4   7   0       59.91       68.83     20.11 o 
   5   7   0      623.17      670.91     39.08 o 
   6   7   0       31.34      -20.08     20.08 o 
   7   7   0      256.38      281.66     25.29 o 
   8   7   0      124.51      115.64     17.38 o 
   9   7   0        3.61       17.06     10.36 o 
   0   8   0       74.08       68.25     11.44 o 
   1   8   0      177.45      144.75     14.36 o 
   2   8   0       18.15       14.44      8.65 o 
   3   8   0        6.94        1.38     14.19 o 
   4   8   0      132.22      115.93     18.39 o 
   5   8   0       38.84       60.88     13.28 o 
   6   8   0       27.64       18.75     10.97 o 
   0   9   0        6.77       20.34     14.00 o 
   1   9   0       38.17       20.40     13.64 o 
   2   0   1      777.95      918.10     23.32 o 
   4   0   1      378.81      447.17     19.25 o 
   6   0   1      701.64      885.28     35.44 o 
   8   0   1     2588.70     3856.21    104.13 o 
  10   0   1       79.41      117.87     22.88 o 
  12   0   1      920.29      990.27     49.29 o 
  14   0   1      394.93      350.74     26.09 o 
   1   1   1     1601.41     1529.02     30.87 o 
   2   1   1     4894.38     5155.17     76.35 o 
   3   1   1    12621.48    13395.18    170.01 o 
   4   1   1      119.10      148.28     13.60 o 
   5   1   1      960.03     1134.23     35.48 o 
   6   1   1    10013.79    12868.74    195.45 o 
   7   1   1      243.67      250.07     21.48 o 
   8   1   1     3826.09     4505.10    114.49 o 
   9   1   1      150.49      148.42     21.34 o 
  10   1   1       23.73       40.37     18.06 o 
  11   1   1      145.66      146.30     21.55 o 
  12   1   1      147.33      117.51     20.04 o 
  13   1   1       53.39       47.75     18.06 o 
  14   1   1      437.39      398.42     26.30 o 
   1   2   1    34749.50    22113.39    258.63 o 
   2   2   1    17951.27    17017.52    211.57 o 
   3   2   1       15.88        9.46      7.81 o 
   4   2   1     2103.12     2449.85     63.25 o 
   5   2   1      647.29      700.77     30.87 o 
   6   2   1     1679.77     2068.88     56.45 o 
   7   2   1      647.21      712.46     35.73 o 
   8   2   1       25.04       53.11     15.80 o 
   9   2   1        1.57       21.16     12.31 o 
  10   2   1       37.58       53.65     19.79 o 
  11   2   1      482.08      427.78     35.98 o 
  12   2   1       24.02        5.76     20.33 o 
  13   2   1      190.73      196.49     20.15 o 
  14   2   1       46.80       27.92     13.17 o 
   1   3   1      433.26      369.85     21.05 o 
   2   3   1      161.88      140.69     16.88 o 
   3   3   1     2216.69     2047.22     61.67 o 
   4   3   1    20109.00    20775.97    280.91 o 
   5   3   1      744.55      720.34     34.33 o 
   6   3   1      191.23      223.05     20.08 o 
   7   3   1       19.09       10.15     16.01 o 
   8   3   1     1308.78     1354.58     55.84 o 
   9   3   1      807.92      716.03     43.07 o 
   1   4   1       93.10       68.44     14.28 o 
   2   4   1     1459.57     1406.07     45.55 o 
   3   4   1      821.55      783.81     34.97 o 
   4   4   1     2155.87     2095.47     60.74 o 
   5   4   1      101.29       88.51     17.27 o 
   6   4   1      232.12      275.90     25.04 o 
   7   4   1      211.45      257.77     27.31 o 
   8   4   1     1247.71     1144.67     53.36 o 
   1   5   1      168.18      149.57     21.80 o 
   2   5   1      547.48      554.11     34.07 o 
   3   5   1      584.29      581.96     35.41 o 
   4   5   1      931.93      950.08     44.47 o 
   5   5   1       41.50       73.08     15.15 o 
   6   5   1      649.18      601.57     38.97 o 
   7   5   1      367.56      364.27     32.13 o 
   1   6   1       54.61       55.27     20.91 o 
   2   6   1       60.94       63.97     16.48 o 
   3   6   1      201.41      240.07     24.36 o 
   4   6   1       19.53       53.83     13.74 o 
   5   6   1      215.76      209.05     25.51 o 
   1   7   1      202.76      166.38     24.65 o 
   2   7   1       53.19       49.65     18.96 o 
   1   8   1      109.81      102.73     17.81 o 
   2   8   1       14.18       12.52     18.21 o 
   3   8   1       11.21       19.07      8.71 o 
   1   9   1       13.23        9.75     11.41 o 
   0   0   2      146.02      130.90      4.50 o 
   2   0   2     8146.49     8905.56    110.75 o 
   4   0   2     9265.74    10422.56    145.54 o 
   6   0   2       18.29       29.79     13.46 o 
   8   0   2      122.02      312.60     26.70 o 
  10   0   2      274.91      342.00     28.96 o 
  12   0   2      401.63      395.90     34.29 o 
  14   0   2       91.04       86.28     16.34 o 
   0   1   2     9049.55     8292.19    101.11 o 
   1   1   2      306.16      257.59     13.21 o 
   2   1   2     1089.99     1137.80     30.12 o 
   3   1   2     3275.44     3452.79     64.37 o 
   4   1   2      489.23      492.01     21.01 o 
   5   1   2     3197.11     3821.45     82.76 o 
   6   1   2      201.17      228.44     19.65 o 
   7   1   2     1304.03     1372.65     46.27 o 
   8   1   2     3057.77     3743.91    102.69 o 
   9   1   2      313.15      357.98     28.50 o 
  10   1   2       13.67       14.14     17.95 o 
  11   1   2      119.78       98.19     21.01 o 
  12   1   2      937.82      886.86     47.14 o 
  13   1   2      136.84       57.82     21.52 o 
  14   1   2      127.88       99.42     16.08 o 
   0   2   2    12059.83    10535.62    139.32 o 
   1   2   2     8622.03     8317.20    117.69 o 
   2   2   2    27320.09    26212.26    305.37 o 
   3   2   2      382.39      402.74     19.50 o 
   4   2   2     1426.11     1364.48     39.11 o 
   5   2   2      216.33      214.77     21.12 o 
   6   2   2        9.83       16.41     11.62 o 
   7   2   2     1289.90     1606.45     53.22 o 
   8   2   2        0.52       15.47     17.85 o 
   9   2   2      853.01      824.29     43.61 o 
  10   2   2       11.82       30.98     14.75 o 
  11   2   2       88.64      109.96     20.26 o 
  12   2   2       23.96       30.62     15.29 o 
  13   2   2       91.98       75.78     18.57 o 
  14   2   2       10.05       11.66     13.64 o 
   0   3   2     1961.84     1579.93     48.97 o 
   1   3   2      852.63      721.17     27.89 o 
   2   3   2      273.89      306.74     20.40 o 
   3   3   2     5921.88     6391.95    117.77 o 
   4   3   2     3232.28     3332.29     84.38 o 
   5   3   2      892.14      899.06     37.35 o 
   6   3   2      400.23      366.90     27.60 o 
   7   3   2       21.98       10.15     16.08 o 
   8   3   2      750.86      786.87     43.47 o 
   9   3   2      129.83      148.57     24.04 o 
   0   4   2      848.48      809.18     34.43 o 
   1   4   2     1308.23     1116.06     40.55 o 
   2   4   2     4438.56     4265.61    100.46 o 
   3   4   2      148.02      109.27     18.57 o 
   4   4   2     1292.32     1179.32     45.44 o 
   5   4   2      932.78      948.61     42.53 o 
   6   4   2      107.19      113.41     19.29 o 
   7   4   2      141.32      121.33     19.75 o 
   8   4   2       36.03       34.76     19.93 o 
   0   5   2        9.10       33.50     11.41 o 
   1   5   2      123.70      111.18     18.31 o 
   2   5   2      147.09      147.49     19.03 o 
   3   5   2      580.59      543.06     34.15 o 
   4   5   2      245.41      213.26     24.36 o 
   5   5   2      277.98      304.15     28.57 o 
   6   5   2      146.79      105.03     21.41 o 
   7   5   2       14.86        3.13     21.84 o 
   0   6   2       18.23       33.39     14.32 o 
   1   6   2      165.81      191.46     24.32 o 
   2   6   2       17.21       49.98     15.62 o 
   3   6   2      239.73      231.86     25.51 o 
   4   6   2      760.65      637.23     40.19 o 
   5   6   2      121.79       81.46     24.29 o 
   0   7   2       28.19       18.71     19.39 o 
   1   7   2       34.11      -12.45     24.50 o 
   2   7   2      231.45      204.30     25.11 o 
   0   8   2      326.42      335.13     26.66 o 
   1   8   2      149.77      148.21     19.86 o 
   2   8   2      170.91      164.29     20.58 o 
   3   8   2       28.59       11.87     16.26 o 
   0   9   2        6.76       -4.25      8.82 o 
   1   9   2       57.52       22.96     10.83 o 
   2   0   3    15865.52    16969.99    193.83 o 
   4   0   3     1683.10     1824.57     47.14 o 
   6   0   3     1832.57     1915.17     51.17 o 
   8   0   3        6.32       -4.68     18.78 o 
  10   0   3       16.84       32.06     17.49 o 
  12   0   3      102.84      102.29     23.86 o 
  14   0   3      159.50      142.70     19.21 o 
   1   1   3     3256.35     3103.31     50.45 o 
   2   1   3    44432.90    40113.37    432.17 o 
   3   1   3       75.54      100.89     10.18 o 
   4   1   3      772.44      850.20     27.89 o 
   5   1   3     3284.53     3793.86     82.65 o 
   6   1   3      803.33      963.47     36.34 o 
   7   1   3      387.90      440.70     28.21 o 
   8   1   3      627.98      657.38     35.66 o 
   9   1   3      341.88      420.26     30.58 o 
  10   1   3       86.64      103.23     20.76 o 
  11   1   3       43.28      -15.69     29.90 o 
  12   1   3      284.49      267.84     27.85 o 
  13   1   3      288.23      269.07     25.87 o 
  14   1   3      133.68      153.53     17.49 o 
   1   2   3    23246.56    22170.31    260.72 o 
   2   2   3    18137.31    17697.96    219.81 o 
   3   2   3     2667.56     2532.75     60.02 o 
   4   2   3      830.73      939.90     33.17 o 
   5   2   3       68.93       87.69     15.44 o 
   6   2   3       11.46       10.18     11.80 o 
   7   2   3       28.51       52.35     14.61 o 
   8   2   3      431.95      481.50     31.84 o 
   9   2   3     1058.38     1145.78     51.56 o 
  10   2   3      178.55      134.39     25.76 o 
  11   2   3      459.90      451.96     35.95 o 
  12   2   3       56.11       64.84     20.19 o 
  13   2   3       32.16       50.23     14.57 o 
  14   2   3       11.75       28.57     10.18 o 
   1   3   3     4443.17     4425.36     88.51 o 
   2   3   3        1.42        5.51     11.05 o 
   3   3   3      274.10      286.99     21.34 o 
   4   3   3     2265.96     2243.18     67.46 o 
   5   3   3     1157.25     1162.52     42.49 o 
   6   3   3      495.37      513.49     31.41 o 
   7   3   3        6.17       23.82     11.30 o 
   8   3   3      503.06      511.33     34.79 o 
   9   3   3      440.06      413.96     34.79 o 
   1   4   3     2560.44     2256.52     69.34 o 
   2   4   3     2030.98     2010.23     55.63 o 
   3   4   3     9221.79     8969.43    162.89 o 
   4   4   3     1150.33     1212.49     46.38 o 
   5   4   3      227.83      261.22     24.25 o 
   6   4   3      357.37      368.48     28.32 o 
   7   4   3       54.64       32.85     16.30 o 
   8   4   3      608.54      551.05     37.24 o 
   1   5   3      184.36      129.60     19.61 o 
   2   5   3      319.36      299.87     25.98 o 
   3   5   3      148.86      116.44     20.08 o 
   4   5   3      348.84      318.43     28.53 o 
   5   5   3     2733.58     2628.39     78.40 o 
   6   5   3      114.40      117.37     20.26 o 
   7   5   3      112.59      104.13     20.01 o 
   1   6   3      215.60      180.09     25.80 o 
   2   6   3      220.57      188.33     25.87 o 
   3   6   3      695.88      651.98     41.45 o 
   4   6   3      292.65      277.56     29.43 o 
   5   6   3      222.36      194.30     26.41 o 
   1   7   3       30.46       47.68     15.94 o 
   2   7   3       14.51       12.38     19.54 o 
   1   8   3       23.38       16.95     12.92 o 
   2   8   3       41.78       29.72     12.77 o 
   3   8   3       72.52       31.45     17.38 o 
   0   0   4     2678.47     2380.05     36.38 o 
   2   0   4        9.82        5.58      9.50 o 
   4   0   4     2016.60     2184.92     53.07 o 
   6   0   4     2897.46     3526.05     85.78 o 
   8   0   4     1237.25     1486.09     52.57 o 
  10   0   4      320.92      348.08     30.51 o 
  12   0   4        8.55       27.99     14.14 o 
  14   0   4      387.98      363.01     27.67 o 
   0   1   4     4228.16     3889.49     58.61 o 
   1   1   4     5015.50     4482.25     67.14 o 
   2   1   4    11812.26    10958.36    139.86 o 
   3   1   4     4222.63     4618.80     79.23 o 
   4   1   4      925.43      982.43     30.04 o 
   5   1   4     2366.59     2821.61     70.52 o 
   6   1   4      809.79      931.12     36.05 o 
   7   1   4      338.48      386.62     26.12 o 
   8   1   4      123.53       94.05     18.49 o 
   9   1   4       98.69      114.96     23.78 o 
  10   1   4      512.89      572.64     37.35 o 
  11   1   4      200.37      171.38     27.92 o 
  12   1   4       66.79       17.81     26.19 o 
  13   1   4      258.96      273.92     24.58 o 
  14   1   4       22.15        3.71     13.85 o 
   0   2   4    10802.15     9936.85    135.15 o 
   1   2   4    40006.77    38396.89    425.73 o 
   2   2   4    12788.58    11934.13    164.25 o 
   3   2   4     2427.01     2417.54     59.05 o 
   4   2   4     1675.33     1683.96     44.26 o 
   5   2   4      130.41      118.45     17.13 o 
   6   2   4      309.76      316.99     22.99 o 
   7   2   4      365.83      420.08     29.76 o 
   8   2   4      168.56      196.49     22.56 o 
   9   2   4      854.20      920.36     45.05 o 
  10   2   4      357.35      356.32     32.56 o 
  11   2   4      146.73      159.47     28.68 o 
  12   2   4       28.70       11.41     21.70 o 
  13   2   4       42.96       34.25     14.61 o 
  14   2   4       23.27       21.66     10.04 o 
   0   3   4      379.69      388.49     20.80 o 
   1   3   4     1364.73     1331.05     37.92 o 
   2   3   4     1152.88     1173.85     37.67 o 
   3   3   4     1158.68     1211.88     39.04 o 
   4   3   4      696.28      -12.27     78.62 o 
   5   3   4     3113.59     2996.94     86.32 o 
   6   3   4       97.97      119.82     17.52 o 
   7   3   4      165.32      161.30     20.51 o 
   8   3   4      595.43      647.48     38.64 o 
   9   3   4      133.03      132.95     22.92 o 
   0   4   4     3178.34     2782.89     78.69 o 
   1   4   4      257.63      225.96     20.98 o 
   2   4   4     4437.49     4625.96    106.43 o 
   3   4   4     6236.00     6275.15    131.37 o 
   4   4   4      633.22      600.96     33.28 o 
   5   4   4      217.71      230.93     22.99 o 
   6   4   4       78.76      111.18     19.83 o 
   7   4   4       78.77      101.00     20.01 o 
   8   4   4      243.46      213.66     26.41 o 
   0   5   4      744.55      616.54     34.36 o 
   1   5   4      109.96       98.26     17.52 o 
   2   5   4      410.17      430.62     29.94 o 
   3   5   4      627.02      636.36     36.63 o 
   4   5   4      159.84      186.17     23.46 o 
   5   5   4     4730.68     4428.96    124.60 o 
   6   5   4      974.45      833.00     45.66 o 
   7   5   4      197.64      181.53     24.32 o 
   0   6   4       76.41       39.65     20.22 o 
   1   6   4       45.23       43.83     14.36 o 
   2   6   4       15.70       36.27     14.79 o 
   3   6   4      808.14      785.94     43.54 o 
   4   6   4      420.04      349.02     30.73 o 
   0   7   4      713.08      586.53     38.90 o 
   1   7   4      145.50      114.17     22.31 o 
   2   7   4      244.78      218.59     25.19 o 
   0   8   4      297.56      245.28     25.15 o 
   1   8   4       35.23       30.37     15.47 o 
   2   8   4       46.07       26.27     15.40 o 
   3   8   4       54.39       16.41     20.04 o 
   2   0   5     5930.24     6059.99     86.21 o 
   4   0   5     4186.79     5190.39     91.32 o 
   6   0   5       46.04       79.27     14.18 o 
   8   0   5        7.73       17.63     14.07 o 
  10   0   5      323.54      355.46     32.49 o 
  12   0   5      110.21      112.23     21.05 o 
  14   0   5       18.24       21.62     12.41 o 
   1   1   5     1169.29     1098.58     28.86 o 
   2   1   5     3401.04     3391.66     60.70 o 
   3   1   5     3915.58     4117.83     74.27 o 
   4   1   5      973.05     1120.60     33.10 o 
   5   1   5     1244.35     1465.62     42.31 o 
   6   1   5     2377.23     2916.49     78.58 o 
   7   1   5     1471.59     1578.93     51.13 o 
   8   1   5     1447.04     1412.23     51.99 o 
   9   1   5      370.94      426.13     32.74 o 
  10   1   5      507.42      534.86     36.77 o 
  11   1   5      403.37      365.64     32.35 o 
  12   1   5      102.75      101.00     21.44 o 
  13   1   5       13.66       11.73     13.10 o 
  14   1   5       13.77        3.67     12.95 o 
   1   2   5    12132.80    11359.69    153.06 o 
   2   2   5     4883.62     4897.51     86.53 o 
   3   2   5     1769.16     1803.38     50.84 o 
   4   2   5       39.81       27.13     14.46 o 
   5   2   5      346.90      361.07     24.47 o 
   6   2   5      289.09      290.22     23.78 o 
   7   2   5      738.76      856.96     40.19 o 
   8   2   5      157.14      146.30     21.55 o 
   9   2   5      132.20      131.51     21.62 o 
  10   2   5     1377.82     1423.70     59.30 o 
  11   2   5       46.40       39.51     19.18 o 
  12   2   5      216.84      170.91     24.68 o 
  13   2   5       82.07       48.03     14.79 o 
  14   2   5        5.78      -13.82     13.82 o 
   1   3   5     1513.52     1471.70     40.62 o 
   2   3   5      414.89      380.61     22.88 o 
   3   3   5       70.74      -32.85     32.85 o 
   4   3   5     3104.02     3502.55     87.83 o 
   5   3   5      984.76      969.48     38.79 o 
   6   3   5      109.58      123.27     19.03 o 
   7   3   5      564.21      565.19     35.12 o 
   8   3   5       72.42       77.04     18.10 o 
   9   3   5       23.88       22.70     18.78 o 
   1   4   5      392.74      369.13     24.11 o 
   2   4   5     1799.68     1770.06     52.10 o 
   3   4   5      732.18      702.17     33.35 o 
   4   4   5     1067.13     1147.30     44.36 o 
   5   4   5      211.89      272.23     25.01 o 
   6   4   5      100.15       85.31     20.80 o 
   7   4   5      239.81      253.06     25.33 o 
   8   4   5       14.55      -21.73     29.29 o 
   1   5   5      417.54      420.51     28.78 o 
   2   5   5      601.73      534.14     31.99 o 
   3   5   5     1985.98     1972.38     64.41 o 
   4   5   5      418.50      460.06     32.96 o 
   5   5   5     1708.53     1567.92     60.16 o 
   6   5   5     1342.17     1220.34     54.55 o 
   7   5   5      240.73      247.55     26.66 o 
   1   6   5        4.00      -20.58     20.58 o 
   2   6   5        5.00      -12.16     21.48 o 
   3   6   5      972.01      915.69     46.31 o 
   4   6   5      292.61      246.40     27.49 o 
   1   7   5      392.66      352.54     29.97 o 
   2   7   5        3.71        4.14     11.66 o 
   3   7   5      321.06      278.35     26.88 o 
   1   8   5      125.54      128.85     17.85 o 
   2   8   5       82.84       70.06     15.54 o 
   3   8   5      409.88      364.17     26.59 o 
   0   0   6    12443.37    10220.35    124.03 o 
   2   0   6      896.26      988.37     28.68 o 
   4   0   6     6774.28     7363.55    117.19 o 
   6   0   6     1343.30     1651.72     49.94 o 
   8   0   6       74.89      104.24     16.80 o 
  10   0   6      782.37      784.68     44.90 o 
  12   0   6      714.55      712.25     42.78 o 
  14   0   6       14.87       22.49      9.68 o 
   0   1   6      653.30      616.21     18.57 o 
   1   1   6     2628.50     2437.69     47.39 o 
   2   1   6     1931.76     1741.27     41.59 o 
   3   1   6      591.67      554.76     21.44 o 
   4   1   6       79.33       72.25     12.16 o 
   5   1   6      136.98      189.30     17.85 o 
   6   1   6      101.71      137.52     17.16 o 
   7   1   6      999.75     1029.24     42.53 o 
   8   1   6      169.02      126.91     19.93 o 
   9   1   6      210.52      225.60     24.14 o 
  10   1   6       93.78       86.53     22.60 o 
  11   1   6       79.88       81.97     20.94 o 
  12   1   6      159.28      133.99     23.35 o 
  13   1   6       79.72       99.42     18.17 o 
  14   1   6       72.09       63.51     12.05 o 
   0   2   6      805.58      825.55     25.08 o 
   1   2   6       32.94       41.45      8.82 o 
   2   2   6     4567.76     4452.10     82.86 o 
   3   2   6     5910.19     6156.78    107.40 o 
   4   2   6      838.81      779.50     30.55 o 
   5   2   6      398.78      399.18     24.58 o 
   6   2   6      196.56      195.85     19.90 o 
   7   2   6      354.44      368.52     27.13 o 
   8   2   6       15.69       13.39     19.50 o 
   9   2   6      438.63      490.75     33.35 o 
  10   2   6      407.86      400.07     34.58 o 
  11   2   6      327.66      294.83     32.56 o 
  12   2   6       78.86       64.12     15.80 o 
  13   2   6      117.41       81.07     18.67 o 
  14   2   6        9.00      -10.97     12.05 o 
   0   3   6      507.08      539.57     24.86 o 
   1   3   6     1251.15     1269.88     38.18 o 
   2   3   6      614.60      645.14     28.10 o 
   3   3   6      297.16      307.57     22.24 o 
   4   3   6     2179.63     2378.93     71.31 o 
   5   3   6     1129.40     1181.08     43.57 o 
   6   3   6      129.03      133.24     17.70 o 
   7   3   6       23.91      -13.21     18.49 o 
   8   3   6      132.13      130.25     20.33 o 
   9   3   6      179.57      147.20     24.83 o 
   0   4   6     1204.36     1004.74     39.18 o 
   1   4   6      625.52      675.76     32.20 o 
   2   4   6     1983.61     1798.30     53.54 o 
   3   4   6      110.01       97.26     18.35 o 
   4   4   6      238.87      272.27     22.99 o 
   5   4   6      614.14      647.84     37.06 o 
   6   4   6       51.08       36.77     17.63 o 
   7   4   6      319.50      299.04     26.37 o 
   8   4   6       11.55       12.49     18.21 o 
   0   5   6      187.18      165.77     19.97 o 
   1   5   6      529.63      437.50     30.76 o 
   2   5   6      176.34      192.28     21.52 o 
   3   5   6      779.76      868.12     42.35 o 
   4   5   6      192.17      111.36     23.96 o 
   5   5   6      542.19      562.71     38.43 o 
   6   5   6      537.26      538.28     36.31 o 
   7   5   6       58.61       25.29     27.20 o 
   0   6   6     3212.13     2590.29     77.97 o 
   1   6   6       66.11       85.24     19.29 o 
   2   6   6      204.10      137.30     26.19 o 
   3   6   6      687.03      631.65     41.74 o 
   4   6   6      330.16      281.62     30.30 o 
   0   7   6       46.29       25.08     17.74 o 
   1   7   6       28.84        8.35     18.17 o 
   2   7   6      373.00      320.63     30.08 o 
   3   7   6      230.42      205.63     24.93 o 
   0   8   6      459.96      345.28     26.37 o 
   1   8   6       70.30       90.10     15.87 o 
   2   8   6      265.17      221.90     24.83 o 
   3   8   6      560.92      506.22     32.13 o 
   2   0   7     9160.25     8520.67    116.76 o 
   4   0   7      793.57      858.62     28.61 o 
   6   0   7     1390.47     1631.42     48.93 o 
   8   0   7       75.27       98.30     19.93 o 
  10   0   7     2556.35     2626.52     82.32 o 
  12   0   7      812.52      820.98     44.72 o 
  14   0   7       24.50       34.58     10.33 o 
   1   1   7     1815.26     1606.60     38.82 o 
   2   1   7        6.74        5.94      8.10 o 
   3   1   7     1825.58     1767.97     46.78 o 
   4   1   7      315.37      304.72     18.93 o 
   5   1   7     1651.52     1686.47     45.80 o 
   6   1   7       34.93       39.44     13.96 o 
   7   1   7      170.32      137.77     18.93 o 
   8   1   7      238.54      256.08     25.22 o 
   9   1   7       54.71       54.08     18.75 o 
  10   1   7       53.21       52.21     19.93 o 
  11   1   7      113.95      110.25     25.29 o 
  12   1   7       94.01       67.21     18.57 o 
  13   1   7      115.67       99.09     17.67 o 
  14   1   7       13.18      -10.65     13.06 o 
   1   2   7     1035.19      848.00     27.17 o 
   2   2   7     1296.63     1257.72     34.36 o 
   3   2   7     2738.97     2741.01     66.24 o 
   4   2   7     1020.17     1022.73     35.80 o 
   5   2   7      282.36      265.97     21.30 o 
   6   2   7      803.30      850.34     36.84 o 
   7   2   7      226.57      230.24     21.91 o 
   8   2   7      413.75      509.85     36.23 o 
   9   2   7      389.79      402.20     34.11 o 
  10   2   7       43.27       19.07     25.83 o 
  11   2   7      359.00      361.50     30.01 o 
  12   2   7       52.88        2.84     21.01 o 
  13   2   7      297.71      272.23     25.37 o 
  14   2   7       36.05       31.88     10.15 o 
   1   3   7      896.81      823.03     31.52 o 
   2   3   7      522.61      511.58     26.30 o 
   3   3   7      731.87      716.57     31.16 o 
   4   3   7     1848.80     1993.11     55.27 o 
   5   3   7      463.35      438.36     28.25 o 
   6   3   7      288.79      184.44     22.02 o 
   7   3   7      146.18      160.01     20.15 o 
   8   3   7      990.52      930.98     46.49 o 
   9   3   7       55.48       12.59     26.34 o 
   1   4   7        6.05       -5.94     14.14 o 
   2   4   7      481.37      505.79     28.89 o 
   3   4   7     1999.30     1908.66     57.32 o 
   4   4   7      474.46      480.46     29.79 o 
   5   4   7      718.69      750.06     38.82 o 
   6   4   7       10.19       28.07      9.71 o 
   7   4   7      624.51      586.78     37.85 o 
   8   4   7       38.96       12.63     17.88 o 
   1   5   7      521.95      497.30     32.20 o 
   2   5   7      342.60      371.29     27.24 o 
   3   5   7       67.84       78.62     19.61 o 
   4   5   7       80.60       99.63     20.83 o 
   5   5   7      786.05      724.59     41.23 o 
   6   5   7      309.95      315.02     31.30 o 
   7   5   7       64.63       53.11     22.20 o 
   1   6   7      371.00      322.93     27.78 o 
   2   6   7      256.74      252.05     27.99 o 
   3   6   7      461.20      410.26     32.13 o 
   4   6   7     4409.17     4113.26    123.96 o 
   1   7   7      154.55      158.17     23.24 o 
   2   7   7      101.84      117.80     18.64 o 
   3   7   7       69.17       44.69     17.02 o 
   1   8   7      247.05      197.61     21.05 o 
   2   8   7      611.25      555.48     33.93 o 
   3   8   7      163.64      132.12     19.90 o 
   0   0   8     1340.22     1271.14     32.24 o 
   2   0   8     5957.97     5520.38     87.43 o 
   4   0   8      232.12      265.29     17.45 o 
   6   0   8      105.19       91.68     16.84 o 
   8   0   8      109.04       78.19     21.91 o 
  10   0   8     1597.92     1532.76     62.28 o 
  12   0   8      242.12      220.71     26.55 o 
  14   0   8       66.68       56.49     12.45 o 
   0   1   8     2948.72     2595.72     52.14 o 
   1   1   8      334.01      333.69     15.47 o 
   2   1   8     3249.20     3405.12     66.24 o 
   3   1   8      832.51      808.39     26.91 o 
   4   1   8      975.08     1054.68     33.86 o 
   5   1   8      480.94      498.99     26.55 o 
   6   1   8      355.67      395.79     25.98 o 
   7   1   8      669.59      658.02     35.51 o 
   8   1   8       82.64       99.16     20.22 o 
   9   1   8      108.84      117.33     18.60 o 
  10   1   8      126.68      121.90     20.40 o 
  11   1   8      207.26      207.68     27.20 o 
  12   1   8      214.76      192.14     24.72 o 
  13   1   8       10.31      -17.06     17.74 o 
  14   1   8       41.36       21.84     12.67 o 
   0   2   8     3525.97     3405.87     69.88 o 
   1   2   8      285.59      276.48     16.48 o 
   2   2   8     2938.77     3142.45     69.73 o 
   3   2   8      796.55      780.68     29.83 o 
   4   2   8      792.08      839.55     32.46 o 
   5   2   8      622.08      649.06     30.94 o 
   6   2   8       31.86        8.49     15.33 o 
   7   2   8      444.76      413.53     29.47 o 
   8   2   8       38.20       31.45     15.58 o 
   9   2   8      332.16      331.17     31.34 o 
  10   2   8       14.18      -20.19     20.19 o 
  11   2   8      198.10      133.35     24.86 o 
  12   2   8      283.02      295.08     25.37 o 
  13   2   8      292.49      247.69     22.56 o 
  14   2   8       21.10       10.43     12.74 o 
   0   3   8     8219.65     8370.59    140.40 o 
   1   3   8      501.74      492.80     25.44 o 
   2   3   8       28.14        9.64     16.26 o 
   3   3   8      296.03      288.64     21.08 o 
   4   3   8      650.19      706.56     32.99 o 
   5   3   8      507.13      582.07     31.20 o 
   6   3   8      741.02      687.46     36.13 o 
   7   3   8      117.65      115.32     19.83 o 
   8   3   8      560.57      544.04     39.69 o 
   9   3   8       62.66       65.49     19.50 o 
   0   4   8      301.85      298.39     22.60 o 
   1   4   8      567.80      482.69     28.39 o 
   2   4   8     1961.62     2117.31     59.80 o 
   3   4   8      686.38      682.17     34.79 o 
   4   4   8      267.86      252.84     25.22 o 
   5   4   8      142.36      163.46     20.04 o 
   6   4   8       15.48       11.41     20.58 o 
   7   4   8      269.28      274.64     28.96 o 
   8   4   8      224.80      188.58     26.45 o 
   0   5   8      135.68      131.04     20.80 o 
   1   5   8      417.65      389.24     29.14 o 
   2   5   8     2338.34     2278.26     69.16 o 
   3   5   8      117.41      136.37     20.58 o 
   4   5   8      226.20      247.59     27.20 o 
   5   5   8      448.42      462.21     32.96 o 
   6   5   8     3212.38     3248.92     91.36 o 
   0   6   8      261.30      232.40     25.87 o 
   1   6   8      152.62      174.80     23.42 o 
   2   6   8       27.85       31.45     16.66 o 
   3   6   8       58.23       63.58     17.23 o 
   4   6   8     1158.92     1027.01     51.53 o 
   0   7   8      194.51      212.47     25.76 o 
   1   7   8       41.25       44.04     16.66 o 
   2   7   8      191.91      153.57     24.07 o 
   3   7   8       46.62       46.85     19.21 o 
   0   8   8       84.75       71.21     18.24 o 
   1   8   8      215.34      183.58     19.61 o 
   2   8   8      488.44      471.43     31.09 o 
   3   8   8      137.67      109.71     15.72 o 
   2   0   9     7952.03     6909.86    105.35 o 
   4   0   9       43.62       37.64     11.98 o 
   6   0   9     1691.29     1854.51     53.36 o 
   8   0   9      311.63      299.26     28.10 o 
  10   0   9     1163.98     1114.77     54.12 o 
  12   0   9       84.12       75.92     19.79 o 
  14   0   9       45.75       33.14     12.52 o 
   1   1   9     1659.19     1602.06     42.03 o 
   2   1   9      307.21      284.68     16.01 o 
   3   1   9      541.18      472.36     21.41 o 
   4   1   9       35.84       27.02     12.88 o 
   5   1   9      244.25      243.81     19.90 o 
   6   1   9     1006.63     1162.34     42.39 o 
   7   1   9     1241.96     1270.89     47.32 o 
   8   1   9       36.81       46.56     16.62 o 
   9   1   9       22.45       44.04     16.01 o 
  10   1   9       88.99       83.44     22.56 o 
  11   1   9      336.66      345.02     31.63 o 
  12   1   9      660.83      531.44     36.48 o 
  13   1   9       26.31        2.41     17.99 o 
  14   1   9        8.24       -6.76     12.67 o 
   1   2   9     2063.64     1916.57     51.99 o 
   2   2   9      837.71      888.48     30.62 o 
   3   2   9     4775.69     4776.79     96.11 o 
   4   2   9      644.85      814.25     32.38 o 
   5   2   9      614.41      605.42     29.83 o 
   6   2   9      671.32      575.05     31.30 o 
   7   2   9       68.60       75.81     16.26 o 
   8   2   9      116.16      112.05     22.74 o 
   9   2   9      495.53      514.50     37.82 o 
  10   2   9      153.28      138.24     21.66 o 
  11   2   9     1524.61     1306.84     55.91 o 
  12   2   9      126.36      100.96     21.98 o 
  13   2   9      434.28      339.01     26.41 o 
  14   2   9       95.71       95.89     12.49 o 
   1   3   9      782.65      780.00     32.35 o 
   2   3   9     2581.20     2484.21     70.45 o 
   3   3   9      542.20      497.84     28.86 o 
   4   3   9     1591.28     1750.70     52.86 o 
   5   3   9     1511.97     1542.91     51.70 o 
   6   3   9      968.46      905.43     41.41 o 
   7   3   9      103.34       90.10     19.54 o 
   8   3   9      322.63      280.01     31.34 o 
   9   3   9      277.97      249.10     27.09 o 
  13   3   9       15.94        5.58     14.00 o 
   1   4   9     2655.13     2577.12     79.30 o 
   2   4   9      890.28      855.09     38.61 o 
   3   4   9      436.79      399.71     27.13 o 
   4   4   9      129.64      141.59     17.92 o 
   5   4   9      327.23      356.79     30.15 o 
   6   4   9      204.44      233.52     24.43 o 
   7   4   9      282.30      277.70     28.57 o 
   8   4   9      100.14      116.18     22.38 o 
   1   5   9     1071.43      963.61     43.79 o 
   2   5   9      418.19      433.83     30.30 o 
   3   5   9       46.83       32.38     16.05 o 
   4   5   9      313.90      280.15     27.89 o 
   5   5   9      311.48      258.70     30.04 o 
   6   5   9      465.91      510.64     39.44 o 
   1   6   9       70.04       37.78     21.80 o 
   2   6   9       40.81       -6.37     22.92 o 
   3   6   9      166.10      126.19     23.96 o 
   4   6   9      328.81      355.49     32.53 o 
   1   7   9      101.32       98.19     19.07 o 
   2   7   9      915.10      728.98     44.15 o 
   3   7   9       64.81       77.14     20.73 o 
   1   8   9       33.16       38.61     13.67 o 
   2   8   9      304.08      279.57     24.61 o 
   3   8   9      491.57      469.30     29.76 o 
   4   8   9      144.91      104.17     17.81 o 
   0   0  10     3911.53     3705.77     67.75 o 
   2   0  10     2448.23     2396.74     55.30 o 
   4   0  10      550.50      704.44     28.64 o 
   6   0  10      222.59      223.70     21.41 o 
   8   0  10       11.43       -5.36     17.02 o 
  10   0  10      920.81      868.73     45.88 o 
  12   0  10      691.58      650.76     40.16 o 
  14   0  10       10.31       20.55      9.28 o 
   0   1  10     1287.88     1242.29     37.20 o 
   1   1  10      364.69      332.90     16.88 o 
   2   1  10      498.11      524.97     21.26 o 
   3   1  10     1872.79     1926.86     53.61 o 
   4   1  10      189.17      225.17     18.39 o 
   5   1  10      193.12      244.92     19.93 o 
   6   1  10       97.26      140.11     16.19 o 
   7   1  10     1342.33     1301.19     49.19 o 
   8   1  10       27.90       14.64     13.71 o 
   9   1  10      212.19      174.80     25.11 o 
  10   1  10       41.39       68.94     17.77 o 
  11   1  10       65.08       49.19     19.50 o 
  12   1  10      111.23      114.85     22.31 o 
  13   1  10      167.94      159.83     18.60 o 
  14   1  10       52.71       34.76     13.13 o 
   0   2  10     5224.24     4676.91     89.59 o 
   1   2  10     3219.48     3053.08     70.09 o 
   2   2  10      589.07      636.94     26.77 o 
   3   2  10     4984.99     4934.71    100.06 o 
   4   2  10      765.73      798.03     33.61 o 
   5   2  10       14.26       34.29     11.80 o 
   6   2  10      359.38      371.65     26.23 o 
   7   2  10        8.20       19.03     13.96 o 
   8   2  10       51.75       42.60     18.17 o 
   9   2  10      320.53      264.57     28.28 o 
  10   2  10       31.33        6.51     21.59 o 
  11   2  10      300.61      286.52     29.04 o 
  12   2  10      645.55      573.18     37.06 o 
  13   2  10      132.60      101.00     18.28 o 
   0   3  10     3513.04     3284.61     81.46 o 
   1   3  10      829.16      905.29     34.51 o 
   2   3  10     2168.35     2180.32     66.85 o 
   3   3  10     1319.12     1401.76     46.70 o 
   4   3  10       87.10       81.21     16.34 o 
   5   3  10      253.48      283.60     24.72 o 
   6   3  10      192.13      203.11     25.40 o 
   7   3  10        3.27        5.76     16.26 o 
   8   3  10      841.27      742.00     42.10 o 
   9   3  10      401.40      285.47     31.02 o 
  13   3  10       20.39       31.05     10.29 o 
   0   4  10      338.76      323.79     24.65 o 
   1   4  10      788.16      777.09     37.20 o 
   2   4  10      385.44      383.24     28.64 o 
   3   4  10      299.65      287.31     23.06 o 
   4   4  10      134.85      127.09     19.93 o 
   5   4  10      754.70      774.82     41.70 o 
   6   4  10      426.97      462.43     34.61 o 
   7   4  10     1934.20     2089.79     72.68 o 
   8   4  10      326.05      296.74     29.61 o 
   0   5  10      137.35      115.97     19.93 o 
   1   5  10      830.69      736.00     40.30 o 
   2   5  10      340.65      344.48     28.89 o 
   3   5  10      145.38      121.15     19.39 o 
   4   5  10      787.02      801.27     45.12 o 
   5   5  10      120.83      117.87     21.48 o 
   6   5  10      868.60     1053.42     49.40 o 
   0   6  10      370.91      261.01     30.37 o 
   1   6  10      396.08      304.44     31.05 o 
   2   6  10       68.93       73.29     20.22 o 
   3   6  10      170.14      175.80     25.29 o 
   0   7  10       34.87       31.74     16.80 o 
   1   7  10       90.26       96.90     18.39 o 
   2   7  10      163.52      135.18     22.16 o 
   3   7  10      508.19      546.91     37.60 o 
   0   8  10       58.94       59.76     16.41 o 
   1   8  10        4.06      -11.98     14.57 o 
   2   8  10       22.97       32.38     10.36 o 
   3   8  10       51.40       43.61     16.34 o 
   4   8  10      178.07      156.12     19.14 o 
   2   0  11     9831.97     8982.63    133.96 o 
   4   0  11      398.01      442.82     24.36 o 
   6   0  11      135.45      107.91     16.98 o 
   8   0  11     1033.54      905.14     44.76 o 
  10   0  11      126.47      118.02     20.76 o 
  12   0  11       40.42       65.34     14.97 o 
  14   0  11      121.89       99.96     14.43 o 
   1   1  11     1457.19     1425.00     43.14 o 
   2   1  11     2244.81     2195.10     56.02 o 
   3   1  11     2373.65     2463.42     63.76 o 
   4   1  11      400.54      403.85     22.74 o 
   5   1  11      178.38      169.22     19.07 o 
   6   1  11      585.23      642.26     34.94 o 
   7   1  11      133.28      162.81     18.42 o 
   8   1  11        4.05       28.35     10.87 o 
   9   1  11     1732.21     1723.86     65.23 o 
  10   1  11       54.11       68.00     18.75 o 
  11   1  11      583.74      546.37     38.61 o 
  12   1  11      331.83      292.06     32.13 o 
  13   1  11      170.58      131.55     19.97 o 
  14   1  11        3.36       13.71      7.81 o 
   1   2  11     1033.03      963.76     32.42 o 
   2   2  11      254.74      288.68     19.07 o 
   3   2  11        2.99        3.20     13.74 o 
   4   2  11      138.78       92.87     15.04 o 
   5   2  11      198.82      159.90     18.67 o 
   6   2  11       91.36       93.01     13.85 o 
   7   2  11      120.50      107.30     18.10 o 
   8   2  11      507.03      412.20     32.42 o 
   9   2  11      103.09       70.81     19.32 o 
  10   2  11       75.18       61.60     18.42 o 
  11   2  11      511.78      353.41     31.95 o 
  12   2  11       26.58       38.57     15.90 o 
  13   2  11       73.58       73.91     13.35 o 
   1   3  11      402.73      393.13     23.96 o 
   2   3  11       11.76        5.54     15.33 o 
   3   3  11      575.56      619.42     31.92 o 
   4   3  11       76.53       64.08     15.29 o 
   5   3  11      973.78      970.92     43.21 o 
   6   3  11       58.79       21.52     16.44 o 
   7   3  11     1686.02     1548.70     58.76 o 
   8   3  11      530.48      430.37     35.41 o 
   9   3  11      806.07      751.32     43.72 o 
  11   3  11       99.45      113.99     17.85 o 
  12   3  11      218.37      211.43     23.21 o 
  13   3  11      115.22      114.20     15.76 o 
   1   4  11      543.80      571.96     31.38 o 
   2   4  11      245.35      213.66     22.74 o 
   3   4  11      669.70      669.39     35.41 o 
   4   4  11      850.13      939.83     44.04 o 
   5   4  11     1570.24     1674.13     61.17 o 
   6   4  11       72.61       44.72     16.26 o 
   7   4  11     2015.51     1965.26     70.99 o 
   8   4  11      434.59      349.56     35.30 o 
   1   5  11      607.73      503.41     34.22 o 
   2   5  11      354.67      292.02     27.02 o 
   3   5  11      319.82      285.33     29.00 o 
   4   5  11      118.73      120.03     20.11 o 
   5   5  11       26.81       16.05     24.65 o 
   6   5  11      216.90      251.83     29.58 o 
   1   6  11      283.09      239.85     27.35 o 
   2   6  11       27.79       30.44     17.13 o 
   3   6  11      134.64      153.17     26.12 o 
   4   6  11      711.99      637.77     40.84 o 
   1   7  11       24.74       15.69     16.91 o 
   2   7  11       71.33       47.57     18.17 o 
   3   7  11      377.85      365.50     31.56 o 
   4   7  11      214.30      215.38     25.47 o 
   1   8  11       31.20       14.03     16.19 o 
   2   8  11       56.60       34.69     14.21 o 
   3   8  11      131.04      137.45     16.77 o 
   4   8  11       64.38       72.11     13.53 o 
   0   0  12     1313.40     1333.35     41.20 o 
   2   0  12      982.76      899.49     28.75 o 
   4   0  12     2429.56     2559.23     69.59 o 
   6   0  12      214.25      264.03     22.38 o 
   8   0  12      418.44      470.56     32.31 o 
  10   0  12     1036.78      925.98     53.36 o 
  12   0  12      972.98      916.69     46.31 o 
  14   0  12      143.35      112.98     15.08 o 
   0   1  12      122.68      111.54     12.13 o 
   1   1  12     3894.15     4006.11     80.35 o 
   2   1  12       18.33        5.15     12.49 o 
   3   1  12      807.50      794.32     30.33 o 
   4   1  12      129.98      122.19     17.52 o 
   5   1  12      802.85      812.24     35.91 o 
   6   1  12        1.62      -13.96     13.96 o 
   7   1  12      527.40      539.90     33.64 o 
   8   1  12      823.12      748.34     42.35 o 
   9   1  12     1122.65     1063.50     53.07 o 
  10   1  12       92.28      110.21     21.84 o 
  11   1  12     1306.72     1187.52     54.48 o 
  12   1  12      327.71      302.49     27.63 o 
  13   1  12      210.30      235.50     21.77 o 
  14   1  12       20.75       20.98      9.32 o 
   0   2  12     2538.18     2392.86     64.33 o 
   1   2  12      601.89      535.04     25.22 o 
   2   2  12      123.00      115.39     17.09 o 
   3   2  12     4187.24     4689.68    101.57 o 
   4   2  12     1091.95     1127.18     42.06 o 
   5   2  12      166.95      155.33     19.03 o 
   6   2  12     1119.14     1038.35     43.75 o 
   7   2  12      397.39      371.25     30.33 o 
   8   2  12      837.96      803.82     43.79 o 
   9   2  12      455.32      455.41     35.12 o 
  10   2  12       29.61        6.62     20.37 o 
  11   2  12      464.54      433.54     33.25 o 
  12   2  12       95.35       79.19     20.83 o 
  13   2  12      312.77      245.61     23.86 o 
   0   3  12     1133.77     1063.03     38.93 o 
   1   3  12     2851.51     2949.49     81.86 o 
   2   3  12      674.93      694.76     31.92 o 
   3   3  12      110.59      139.03     18.60 o 
   4   3  12      416.08      470.60     30.04 o 
   5   3  12       89.80       60.23     14.79 o 
   6   3  12     1145.65     1071.23     47.46 o 
   7   3  12     1780.14     1666.40     62.07 o 
   8   3  12     1223.09     1062.88     52.50 o 
   9   3  12      388.70      350.92     31.95 o 
  10   3  12      323.43      302.46     27.71 o 
  11   3  12      166.74      162.60     20.73 o 
  12   3  12      422.57      373.27     26.63 o 
  13   3  12      280.14      298.07     21.08 o 
   0   4  12     3456.59     3312.21     95.31 o 
   1   4  12      514.49      478.44     30.01 o 
   2   4  12      282.81      255.11     24.18 o 
   3   4  12      418.85      439.73     31.12 o 
   4   4  12       25.87       47.46     13.67 o 
   5   4  12     1269.05     1304.39     53.83 o 
   6   4  12     1061.84     1015.61     49.40 o 
   7   4  12      516.91      542.63     37.49 o 
   0   5  12       16.99        8.74     19.54 o 
   1   5  12      113.13       89.81     19.54 o 
   2   5  12       14.52       -2.99     20.44 o 
   3   5  12      112.44      102.26     18.31 o 
   4   5  12       87.24       78.08     20.15 o 
   5   5  12      404.64      432.24     33.57 o 
   6   5  12      882.26      944.51     49.37 o 
   0   6  12     1559.11     1462.81     59.76 o 
   1   6  12       50.22       37.38     16.91 o 
   2   6  12       55.34       63.97     14.14 o 
   3   6  12      393.51      327.50     30.69 o 
   4   6  12       67.88       44.08     20.44 o 
   0   7  12      306.69      303.14     28.86 o 
   1   7  12      172.41      148.78     24.04 o 
   2   7  12       84.66       47.50     20.76 o 
   3   7  12       22.32       18.10     15.18 o 
   4   7  12       49.50       44.15     17.49 o 
   0   8  12       41.69       58.87     12.77 o 
   1   8  12       86.98       56.63     17.67 o 
   2   8  12       63.52       36.84     14.54 o 
   3   8  12       84.36       87.00     15.72 o 
   4   8  12       98.45      100.82     15.44 o 
   2   0  13    14789.60    14328.21    198.15 o 
   4   0  13     7277.82     7079.41    131.58 o 
   6   0  13      660.30      598.66     33.75 o 
   8   0  13     3885.74     3674.22    112.48 o 
  10   0  13     8684.13     8160.75    187.86 o 
  12   0  13      457.15      402.63     33.57 o 
  14   0  13       28.74       22.06      9.43 o 
   1   1  13     1444.18     1555.18     48.86 o 
   2   1  13       63.36       55.52     12.63 o 
   3   1  13      887.64      869.74     32.60 o 
   4   1  13      454.45      479.16     27.42 o 
   5   1  13     1851.02     1691.84     52.39 o 
   6   1  13      264.08      277.95     25.33 o 
   7   1  13       90.64       86.79     17.45 o 
   8   1  13      830.31      817.13     43.03 o 
   9   1  13      566.49      548.50     38.93 o 
  10   1  13     1911.19     1928.34     70.99 o 
  11   1  13       76.75       98.55     17.95 o 
  12   1  13     1459.09     1289.89     54.48 o 
  13   1  13       65.05       88.69     15.80 o 
   1   2  13      292.59      251.58     19.50 o 
   2   2  13     1931.33     1860.66     50.30 o 
   3   2  13     2760.37     2958.12     79.66 o 
   4   2  13      402.17      441.99     27.71 o 
   5   2  13     2244.59     2442.62     66.60 o 
   6   2  13      546.64      519.14     33.32 o 
   7   2  13      190.97      183.47     23.32 o 
   8   2  13      192.55      165.91     26.12 o 
   9   2  13      828.86      773.38     43.65 o 
  10   2  13     2408.32     2146.42     74.55 o 
  11   2  13       87.77       35.19     18.85 o 
  12   2  13       12.42      -10.61     16.34 o 
  13   2  13       23.31       17.23     11.33 o 
   1   3  13      410.09      465.81     27.89 o 
   2   3  13     1130.60     1134.59     42.53 o 
   3   3  13     1021.92     1090.30     43.18 o 
   4   3  13      733.26      873.44     39.83 o 
   5   3  13      444.02      428.86     30.66 o 
   6   3  13      310.96      362.15     29.54 o 
   7   3  13       50.95       84.30     16.59 o 
   8   3  13     2697.07     2678.15     83.91 o 
   9   3  13       90.13       66.64     19.61 o 
  10   3  13      555.07      528.35     35.62 o 
  11   3  13       79.49       70.67     16.34 o 
  12   3  13      512.16      487.22     30.76 o 
  13   3  13       29.10       30.76      9.68 o 
   1   4  13      291.00      255.43     24.22 o 
   2   4  13       20.41       37.17     12.88 o 
   3   4  13       99.05       93.84     18.85 o 
   4   4  13       73.61       76.93     15.15 o 
   5   4  13       21.82       47.89     15.47 o 
   6   4  13      438.82      453.94     36.77 o 
   7   4  13       20.02       41.74     19.54 o 
   1   5  13      241.86      209.16     24.25 o 
   2   5  13        9.83       10.15     14.75 o 
   3   5  13      203.04      176.92     22.96 o 
   4   5  13      236.63      270.00     27.92 o 
   5   5  13      176.08      237.19     25.91 o 
   6   5  13      736.34      797.38     47.75 o 
   1   6  13       53.27       39.80     17.13 o 
   2   6  13      254.64      283.78     27.49 o 
   3   6  13       84.10       70.99     23.28 o 
   4   6  13      850.43      846.82     46.92 o 
   1   7  13       75.97       49.65     20.29 o 
   2   7  13       59.33       26.48     18.13 o 
   3   7  13       34.61       17.81     16.44 o 
   4   7  13       25.75       32.10     13.74 o 
   1   8  13      123.19      124.17     18.85 o 
   2   8  13      134.43      176.49     20.29 o 
   3   8  13       97.12       96.97     15.00 o 
   4   8  13       61.57       61.96     12.63 o 
   0   0  14      871.13     1063.86     32.74 o 
   2   0  14     2460.65     2509.65     65.02 o 
   4   0  14    30778.19    31303.13    392.45 o 
   6   0  14     1033.64     1124.38     45.70 o 
   8   0  14      796.42      805.65     44.18 o 
  10   0  14      783.98      779.86     47.32 o 
  12   0  14      189.52      160.01     22.24 o 
   0   1  14      532.74      524.82     24.47 o 
   1   1  14      414.43      481.79     23.75 o 
   2   1  14    16944.40    18079.29    244.49 o 
   3   1  14      587.10      624.74     29.11 o 
   4   1  14     1501.98     1614.44     48.50 o 
   5   1  14      804.09      815.44     37.35 o 
   6   1  14      177.38      168.97     20.73 o 
   7   1  14      115.29       92.87     16.41 o 
   8   1  14      573.07      440.73     34.00 o 
   9   1  14      710.52      608.23     38.00 o 
  10   1  14      903.65      819.29     47.35 o 
  11   1  14      523.18      429.72     34.61 o 
  12   1  14      655.42      519.57     35.05 o 
  13   1  14       14.15        0.00     14.75 o 
   0   2  14      599.05      611.54     27.92 o 
   1   2  14      146.94      145.98     16.44 o 
   2   2  14      810.05      868.91     34.11 o 
   3   2  14      102.96       98.12     15.11 o 
   4   2  14     2242.20     2443.45     77.04 o 
   5   2  14      581.51      675.80     35.87 o 
   6   2  14     2426.97     2480.94     71.46 o 
   7   2  14      464.53      412.20     31.88 o 
   8   2  14      386.58      378.81     31.99 o 
   9   2  14     1785.48     1533.12     62.32 o 
  10   2  14      157.98      134.17     23.64 o 
  11   2  14       75.88       61.13     19.97 o 
  12   2  14       16.99       10.29     12.63 o 
  13   2  14      126.27      110.07     16.30 o 
   0   3  14      450.44      427.46     26.23 o 
   1   3  14      267.27      256.98     21.62 o 
   2   3  14       34.46       10.61     15.47 o 
   3   3  14      696.78      763.52     36.52 o 
   4   3  14       95.57      130.61     17.63 o 
   5   3  14      232.67      284.90     23.93 o 
   6   3  14     2139.11     2112.56     68.90 o 
   7   3  14      552.72      559.90     36.48 o 
   8   3  14     2093.54     2193.23     74.34 o 
   9   3  14      144.64      108.63     24.40 o 
  10   3  14       87.06       88.73     18.67 o 
  11   3  14       80.29       96.97     16.91 o 
  12   3  14      172.08      191.49     19.18 o 
  13   3  14        6.42       -2.99     12.49 o 
   0   4  14      453.95      381.90     28.10 o 
   1   4  14     1941.14     1873.54     61.06 o 
   2   4  14      116.69       81.86     18.53 o 
   3   4  14      240.25      263.96     25.04 o 
   4   4  14       71.00       90.31     19.32 o 
   5   4  14      242.46      243.99     25.51 o 
   6   4  14     2329.47     2381.99     77.04 o 
   7   4  14       69.50       23.21     24.58 o 
   0   5  14      200.46      173.61     22.92 o 
   1   5  14      171.01      178.72     22.13 o 
   2   5  14      272.45      274.50     27.45 o 
   3   5  14      102.82      139.39     20.73 o 
   4   5  14      180.82      168.93     26.05 o 
   5   5  14      155.24      196.57     25.37 o 
   0   6  14       13.88       -3.31     17.92 o 
   1   6  14      134.56      113.12     20.01 o 
   2   6  14       11.16       10.00     20.80 o 
   3   6  14      198.05      197.18     26.55 o 
   4   6  14        3.46        3.27     16.44 o 
   5   6  14        1.68       12.81     18.71 o 
   0   7  14       51.31       32.78     20.47 o 
   1   7  14       40.89       32.60     16.30 o 
   2   7  14       18.32       20.04     16.01 o 
   3   7  14       16.13       31.05     13.17 o 
   4   7  14      238.31      261.51     25.51 o 
   5   7  14      279.70      300.91     27.63 o 
   0   8  14       30.05       28.78     11.87 o 
   1   8  14       78.48       59.66     14.79 o 
   2   8  14        8.99      -10.22     12.45 o 
   3   8  14       67.27       78.58     15.33 o 
   4   8  14       35.76       45.12     11.62 o 
   2   0  15      142.80      152.24     15.33 o 
   4   0  15     2646.11     2891.63     81.46 o 
   6   0  15       55.41       53.32     13.42 o 
   8   0  15     3375.75     3032.71     86.00 o 
  10   0  15     1083.38     1016.61     50.84 o 
  12   0  15     1589.05     1422.62     55.81 o 
   1   1  15     4764.37     5088.53    101.72 o 
   2   1  15    15837.16    17078.22    237.76 o 
   3   1  15      341.53      359.88     24.07 o 
   4   1  15      174.19      171.81     18.93 o 
   5   1  15       36.69       17.63     18.17 o 
   6   1  15      231.06      226.07     24.76 o 
   7   1  15      229.93      162.20     23.14 o 
   8   1  15      111.33      106.68     21.16 o 
   9   1  15      158.71      135.25     22.92 o 
  10   1  15    11287.66    10007.95    210.17 o 
  11   1  15       83.83       80.96     20.65 o 
  12   1  15      474.45      415.22     31.70 o 
  13   1  15       66.82       67.39     15.98 o 
   1   2  15      498.45      570.01     28.75 o 
   2   2  15     2466.49     2614.90     75.16 o 
   3   2  15     1037.72     1115.34     41.02 o 
   4   2  15       43.55       68.26     12.27 o 
   5   2  15      176.91      178.93     23.60 o 
   6   2  15      517.44      460.38     32.81 o 
   7   2  15      532.34      493.05     37.31 o 
   8   2  15     4279.77     3657.60     97.29 o 
   9   2  15       17.29       11.05     16.08 o 
  10   2  15      302.11      265.22     31.30 o 
  11   2  15      350.86      290.30     29.90 o 
  12   2  15      253.32      222.98     23.53 o 
  13   2  15       98.67      102.51     15.00 o 
   1   3  15     1203.46     1347.32     46.45 o 
   2   3  15     1336.92     1297.52     46.96 o 
   3   3  15       36.00       34.47     15.18 o 
   4   3  15      321.26      384.46     28.28 o 
   5   3  15       93.59      113.30     17.56 o 
   6   3  15       53.77       53.40     17.13 o 
   7   3  15       53.82       42.24     19.61 o 
   8   3  15      184.88      138.56     24.43 o 
   9   3  15       34.18       28.57     15.40 o 
  10   3  15       82.64      113.95     19.79 o 
  11   3  15       26.63       16.26     15.00 o 
  12   3  15      547.90      616.61     33.03 o 
   1   4  15      912.38     1028.88     46.09 o 
   2   4  15      185.24      191.89     21.08 o 
   3   4  15       80.99       95.24     18.03 o 
   4   4  15      153.58      145.15     21.19 o 
   5   4  15       61.10       82.54     20.04 o 
   6   4  15      293.67      372.87     33.93 o 
   7   4  15      241.26      245.25     27.45 o 
   8   4  15     1279.28     1278.30     58.79 o 
   1   5  15        9.51       12.41     16.41 o 
   2   5  15      499.71      504.74     34.83 o 
   3   5  15      289.71      290.51     27.67 o 
   4   5  15       13.02       23.96     12.88 o 
   5   5  15      258.61      252.01     28.25 o 
   6   5  15      177.47      214.02     25.55 o 
   1   6  15       95.20      108.70     19.00 o 
   2   6  15       72.47       53.14     14.36 o 
   3   6  15       59.08       66.06     15.29 o 
   4   6  15      244.38      227.83     26.95 o 
   5   6  15      375.18      393.27     31.23 o 
   1   7  15        2.87       -9.00     15.54 o 
   2   7  15      195.90      221.18     24.47 o 
   3   7  15       15.10       34.00     14.64 o 
   4   7  15        8.44        0.00     16.05 o 
   5   7  15       81.86      106.47     17.45 o 
   1   8  15        8.16        2.01     13.31 o 
   2   8  15      227.28      235.89     19.54 o 
   3   8  15       62.68       75.45     12.63 o 
   4   8  15       76.76       88.59     12.70 o 
   0   0  16     6310.31     6181.46    115.14 o 
   2   0  16     3517.64     3818.79     88.66 o 
   4   0  16     7129.18     6891.22    136.04 o 
   6   0  16       46.29       30.12     11.59 o 
   8   0  16      851.41      694.94     42.82 o 
  10   0  16      619.83      596.03     41.88 o 
  12   0  16      289.03      227.94     24.00 o 
   0   1  16     7954.61     8547.66    144.57 o 
   1   1  16     4068.45     4229.73     94.20 o 
   2   1  16      449.76      462.50     27.13 o 
   3   1  16      621.32      700.19     31.66 o 
   4   1  16     1147.27     1277.22     44.65 o 
   5   1  16      417.23      414.61     27.13 o 
   6   1  16     1052.35      932.09     43.36 o 
   7   1  16      211.84      246.44     24.65 o 
   8   1  16      853.01      758.09     42.03 o 
   9   1  16     1481.23     1324.58     57.03 o 
  10   1  16      335.87      322.03     33.46 o 
  11   1  16      542.61      464.37     37.28 o 
  12   1  16     1006.49      934.11     46.49 o 
  13   1  16       24.39       51.13     10.69 o 
   0   2  16       64.06       80.99     12.31 o 
   1   2  16      867.53      878.95     36.48 o 
   2   2  16      107.80      112.05     16.59 o 
   3   2  16      147.83      207.50     20.73 o 
   4   2  16       80.16      104.31     16.37 o 
   5   2  16      192.22      188.47     22.38 o 
   6   2  16     5793.60     5942.65    142.63 o 
   7   2  16      810.71      800.11     43.47 o 
   8   2  16      564.35      581.89     38.79 o 
   9   2  16      565.55      452.72     35.84 o 
  10   2  16      250.56      227.80     27.27 o 
  11   2  16       23.19       46.60     15.04 o 
  12   2  16       26.16       28.61     13.49 o 
  13   2  16      356.42      381.40     23.68 o 
   0   3  16      319.76      277.41     22.70 o 
   1   3  16      752.00      789.89     35.84 o 
   2   3  16      883.62      986.21     41.67 o 
   3   3  16      181.26      184.84     19.54 o 
   4   3  16       85.25      126.83     18.17 o 
   5   3  16       21.07       31.84     14.39 o 
   6   3  16      475.48      445.05     34.40 o 
   7   3  16      425.26      386.47     32.53 o 
   8   3  16     2528.77     2653.61     82.72 o 
   9   3  16      749.23      745.53     42.71 o 
  10   3  16       84.76       99.52     20.65 o 
  11   3  16       31.66       20.98     14.82 o 
  12   3  16      334.90      365.86     25.83 o 
   0   4  16      248.56      230.64     23.39 o 
   1   4  16     1187.17     1115.52     47.10 o 
   2   4  16      277.81      255.29     24.83 o 
   3   4  16       52.47       22.88     17.49 o 
   4   4  16      184.13      179.69     25.47 o 
   5   4  16      984.60     1158.16     52.82 o 
   6   4  16     2907.64     3107.44     88.91 o 
   7   4  16      682.50      741.57     44.22 o 
   8   4  16       14.01       13.03     16.80 o 
   9   4  16       36.84       65.09     13.49 o 
  10   4  16       58.98       21.41     22.06 o 
  11   4  16       87.81       92.62     14.36 o 
   0   5  16      161.50      159.79     20.91 o 
   1   5  16       78.52       64.66     17.85 o 
   2   5  16      345.61      319.01     30.84 o 
   3   5  16      140.87      159.04     23.21 o 
   4   5  16      451.13      459.05     35.01 o 
   5   5  16      221.27      233.77     29.04 o 
   6   5  16       10.76       13.13     20.76 o 
   0   6  16      114.21       79.16     20.87 o 
   1   6  16      112.28      138.46     21.23 o 
   2   6  16       13.35        3.27     16.44 o 
   3   6  16      142.74      158.82     20.80 o 
   4   6  16       26.66       25.62     16.55 o 
   5   6  16       30.55       39.15     19.65 o 
   6   6  16      222.76      245.61     26.12 o 
   0   7  16       25.53       31.16     14.07 o 
   1   7  16      166.13      176.09     24.32 o 
   2   7  16       51.42       32.24     14.57 o 
   3   7  16        8.18       -2.73     18.78 o 
   4   7  16      120.75      123.78     18.39 o 
   5   7  16       42.80       29.79     16.37 o 
   0   8  16       57.16       50.48     14.36 o 
   1   8  16        6.14      -13.53     13.53 o 
   2   8  16        6.47       23.14      9.97 o 
   3   8  16       12.05       15.65     10.36 o 
   4   8  16        8.58       26.30      9.10 o 
   2   0  17     5443.79     5516.24    112.55 o 
   4   0  17      851.37      930.91     38.86 o 
   6   0  17      486.68      483.08     33.28 o 
   8   0  17      387.08      421.92     34.72 o 
  10   0  17     1750.13     1541.69     63.04 o 
  12   0  17      595.47      554.11     34.97 o 
   1   1  17       80.09      132.99     16.01 o 
   2   1  17     1894.34     2198.70     68.22 o 
   3   1  17      241.03      227.62     20.80 o 
   4   1  17       89.33       91.57     14.75 o 
   5   1  17      810.73      858.15     39.69 o 
   6   1  17      370.19      434.83     30.30 o 
   7   1  17       71.64       66.21     16.30 o 
   8   1  17        4.55       12.59     14.57 o 
   9   1  17     1881.09     1661.50     64.98 o 
  10   1  17      103.26       81.93     17.81 o 
  11   1  17       32.77       35.55     15.29 o 
  12   1  17      204.09      208.83     22.24 o 
  13   1  17      106.24       86.89     14.93 o 
   1   2  17     1589.11     1633.04     49.83 o 
   2   2  17     1153.32     1336.88     45.88 o 
   3   2  17      442.76      536.44     30.73 o 
   4   2  17      342.35      305.26     25.26 o 
   5   2  17     1947.25     2062.69     65.02 o 
   6   2  17      641.83      706.45     39.11 o 
   7   2  17     1894.30     1877.46     65.99 o 
   8   2  17      650.86      611.90     41.77 o 
   9   2  17      293.22      271.55     29.32 o 
  10   2  17      144.12      161.95     22.99 o 
  11   2  17       31.80       39.33     11.69 o 
  12   2  17       85.00       85.82     15.44 o 
  13   2  17      250.63      256.26     19.29 o 
   1   3  17      236.26      312.32     24.07 o 
   2   3  17       76.70       78.30     16.70 o 
   3   3  17      535.16      594.88     33.97 o 
   4   3  17      206.12      184.37     20.73 o 
   5   3  17      700.64      754.85     40.16 o 
   6   3  17       97.53      100.10     19.50 o 
   7   3  17       74.36       83.69     20.04 o 
   8   3  17        5.78      -16.44     23.03 o 
   9   3  17       58.64       70.70     18.57 o 
  10   3  17      130.94      145.80     18.96 o 
  11   3  17       24.70       13.35     15.47 o 
  12   3  17      205.89      245.43     21.16 o 
   1   4  17      368.99      332.18     28.78 o 
   2   4  17      162.95      177.35     21.08 o 
   3   4  17       36.44       44.87     15.72 o 
   4   4  17      280.48      337.11     29.90 o 
   5   4  17     1332.32     1467.74     60.95 o 
   6   4  17       37.62       63.04     16.70 o 
   7   4  17      981.73     1121.86     53.58 o 
   8   4  17      464.86      437.14     35.77 o 
   9   4  17      110.44      122.41     20.19 o 
  10   4  17      607.58      662.34     36.95 o 
  11   4  17       10.08        2.01     14.07 o 
   1   5  17      109.53       80.38     20.94 o 
   2   5  17      442.21      457.00     34.87 o 
   3   5  17      463.43      469.52     35.95 o 
   4   5  17      204.17      231.90     27.78 o 
   5   5  17      675.10      741.18     43.72 o 
   6   5  17      200.12      185.52     25.58 o 
   7   5  17        8.89        6.19     15.76 o 
   1   6  17      167.26      157.42     24.58 o 
   2   6  17       55.91      -13.03     20.11 o 
   3   6  17      118.82      135.33     20.76 o 
   4   6  17      116.22       94.34     22.09 o 
   5   6  17       79.66       90.38     18.75 o 
   6   6  17       20.19       26.16     12.41 o 
   1   7  17      170.63      173.07     23.71 o 
   2   7  17      101.54      110.21     19.65 o 
   3   7  17       30.49       56.35     13.21 o 
   4   7  17       68.58       82.36     15.83 o 
   5   7  17       99.66      105.89     18.24 o 
   6   7  17       26.85       13.49     15.08 o 
   1   8  17        6.24        8.38      8.89 o 
   2   8  17       46.13       52.28     10.69 o 
   3   8  17       10.48       14.50      8.53 o 
   0   0  18     1224.84     1571.77     46.13 o 
   2   0  18      258.67      221.82     19.61 o 
   4   0  18      182.00      208.73     20.80 o 
   6   0  18      231.82      171.13     21.44 o 
   8   0  18     1323.58     1201.16     54.22 o 
  10   0  18     1523.80     1295.72     57.50 o 
  12   0  18      665.13      628.74     35.33 o 
   0   1  18     2569.13     2933.29     79.09 o 
   1   1  18      561.44      607.33     29.90 o 
   2   1  18     1265.56     1552.91     48.68 o 
   3   1  18      432.80      459.37     27.85 o 
   4   1  18      959.16      979.62     41.52 o 
   5   1  18      105.00      120.61     18.67 o 
   6   1  18      263.72      298.90     25.55 o 
   7   1  18      410.70      398.28     30.84 o 
   8   1  18       27.32       36.16     15.47 o 
   9   1  18       91.05      107.19     22.24 o 
  10   1  18       51.33       53.22     11.87 o 
  11   1  18      489.35      444.19     31.74 o 
  12   1  18       64.12       58.22     15.04 o 
  13   1  18      154.07      140.79     16.16 o 
   0   2  18     6247.60     6625.72    133.89 o 
   1   2  18      907.19      940.33     38.32 o 
   2   2  18      280.36      295.15     23.21 o 
   3   2  18     1858.74     2061.47     60.27 o 
   4   2  18      727.82      817.78     39.36 o 
   5   2  18     1351.21     1511.86     54.73 o 
   6   2  18     1011.99     1017.80     48.36 o 
   7   2  18      523.68      503.63     38.14 o 
   8   2  18     1161.92     1110.20     52.50 o 
   9   2  18      282.65      294.11     29.14 o 
  10   2  18      188.20      167.28     24.07 o 
  11   2  18      260.67      284.47     25.73 o 
  12   2  18       15.02        8.60     13.56 o 
   0   3  18      942.61      811.92     39.00 o 
   1   3  18     3084.58     3168.65     94.23 o 
   2   3  18       13.99        2.48     15.11 o 
   3   3  18      388.85      479.41     31.05 o 
   4   3  18      451.26      484.31     34.04 o 
   5   3  18      174.24      184.22     24.86 o 
   6   3  18     1199.43     1107.93     51.78 o 
   7   3  18      650.37      624.60     39.11 o 
   8   3  18      838.32      902.44     49.83 o 
   9   3  18       49.81       84.45     15.26 o 
  10   3  18      390.06      369.89     29.97 o 
  11   3  18       68.56       79.99     14.86 o 
  12   3  18      207.13      200.27     19.32 o 
   0   4  18      184.46      170.69     20.19 o 
   1   4  18      126.25      130.40     19.39 o 
   2   4  18       61.22       55.95     17.59 o 
   3   4  18      269.63      278.53     26.99 o 
   4   4  18       57.47       22.67     20.11 o 
   5   4  18      618.43      599.01     40.16 o 
   6   4  18      342.78      394.43     34.90 o 
   7   4  18      461.75      498.59     38.82 o 
   8   4  18      388.66      402.85     33.93 o 
   9   4  18      321.24      335.96     27.27 o 
  10   4  18       23.26       39.29     12.70 o 
  11   4  18       28.09       29.00     13.03 o 
   0   5  18      174.72      201.60     22.63 o 
   1   5  18      449.26      427.92     34.25 o 
   2   5  18       66.52       64.41     13.92 o 
   3   5  18      135.57      132.30     23.28 o 
   4   5  18      510.88      537.24     38.93 o 
   5   5  18      612.26      735.42     43.72 o 
   6   5  18      656.87      720.63     43.07 o 
   7   5  18      386.57      428.79     32.81 o 
   8   5  18        7.65       -5.47     18.57 o 
   0   6  18       74.78       71.24     20.15 o 
   1   6  18       12.27       -9.71     18.57 o 
   2   6  18        3.64      -17.59     17.59 o 
   3   6  18      617.01      598.73     39.22 o 
   4   6  18       70.83       82.00     19.90 o 
   5   6  18      168.01      216.64     24.72 o 
   6   6  18       23.07        8.13     20.44 o 
   7   6  18      150.33      164.54     21.19 o 
   0   7  18      101.10       93.01     17.59 o 
   1   7  18       15.70      -20.11     20.11 o 
   2   7  18       62.93       42.35     17.31 o 
   3   7  18       14.36       21.91     13.82 o 
   4   7  18      145.12      130.29     19.97 o 
   5   7  18       45.31       36.66     14.39 o 
   6   7  18       40.01       34.87     13.13 o 
   0   8  18      215.08      197.39     18.67 o 
   1   8  18       50.99       36.56     12.59 o 
   2   8  18      111.30       84.81     14.43 o 
   2   0  19     3067.67     3026.20     83.62 o 
   4   0  19      392.10      384.17     27.20 o 
   6   0  19      615.58      554.22     33.03 o 
   8   0  19     3393.52     3215.75     92.26 o 
  10   0  19      140.55      113.88     24.79 o 
  12   0  19      154.06      129.24     18.49 o 
   1   1  19      694.09      630.10     32.13 o 
   2   1  19      266.33      248.49     24.22 o 
   3   1  19      689.61      788.06     36.13 o 
   4   1  19      542.34      606.46     33.07 o 
   5   1  19      307.44      328.18     27.42 o 
   6   1  19      239.23      225.42     23.14 o 
   7   1  19      113.58      107.66     19.18 o 
   8   1  19       96.33       92.22     17.59 o 
   9   1  19      503.99      457.21     35.66 o 
  10   1  19      175.44      131.58     19.54 o 
  11   1  19      738.19      657.16     39.40 o 
  12   1  19       21.57       22.34     11.26 o 
  13   1  19      152.99      158.43     15.80 o 
   1   2  19      129.37      128.99     18.78 o 
   2   2  19      142.13      160.80     18.78 o 
   3   2  19      802.42      807.09     40.44 o 
   4   2  19      219.65      236.79     24.50 o 
   5   2  19       58.12       71.67     17.74 o 
   6   2  19      115.76      122.66     20.80 o 
   7   2  19      346.10      374.06     32.24 o 
   8   2  19     1040.86      936.81     49.37 o 
   9   2  19       13.57       28.03     13.10 o 
  10   2  19       85.97       74.52     16.52 o 
  11   2  19      320.49      318.15     28.28 o 
  12   2  19      133.10      125.00     17.92 o 
   1   3  19      942.70     1021.51     44.00 o 
   2   3  19      501.27      510.57     32.13 o 
   3   3  19       39.22       48.61     12.09 o 
   4   3  19      243.97      282.74     28.35 o 
   5   3  19      301.15      314.76     30.12 o 
   6   3  19       61.28       65.23     20.73 o 
   7   3  19      599.87      640.07     39.98 o 
   8   3  19       91.52       95.42     22.13 o 
   9   3  19      240.45      239.89     28.46 o 
  10   3  19       15.94       -5.54     16.19 o 
  11   3  19      240.44      270.11     22.96 o 
  12   3  19       85.46      110.79     14.86 o 
   1   4  19      187.14      209.99     25.73 o 
   2   4  19       16.03       14.86     20.37 o 
   3   4  19      632.28      636.29     39.47 o 
   4   4  19       13.43       12.56     16.62 o 
   5   4  19     1718.29     1858.14     67.97 o 
   6   4  19      197.19      204.88     26.05 o 
   7   4  19      404.07      444.01     33.82 o 
   8   4  19      115.14      131.40     21.77 o 
   9   4  19      268.95      281.88     29.00 o 
  10   4  19      245.37      311.45     23.50 o 
  11   4  19       99.97      111.22     15.18 o 
   1   5  19     1127.29     1086.52     51.74 o 
   2   5  19      126.68      153.60     21.16 o 
   3   5  19      401.89      409.21     33.68 o 
   4   5  19      546.01      575.34     40.37 o 
   5   5  19      355.69      362.22     36.77 o 
   6   5  19       22.49        9.39     19.57 o 
   7   5  19      285.47      297.56     27.85 o 
   8   5  19        6.89        0.00     17.02 o 
   9   5  19      162.12      174.87     21.30 o 
  10   5  19      132.81      153.39     15.22 o 
   1   6  19       38.06       34.07     17.06 o 
   2   6  19       11.09       29.54     14.00 o 
   3   6  19      546.48      621.04     39.11 o 
   4   6  19      756.83      764.31     42.75 o 
   5   6  19      276.12      344.34     30.01 o 
   6   6  19      480.82      570.12     35.95 o 
   7   6  19       29.38       34.90     12.81 o 
   8   6  19        5.20        9.32     11.01 o 
   1   7  19      110.06       85.38     16.66 o 
   2   7  19      154.67      145.69     20.94 o 
   3   7  19      299.01      319.15     25.80 o 
   4   7  19        6.12      -17.88     17.88 o 
   5   7  19      306.06      324.91     23.39 o 
   6   7  19       12.81        3.35     13.17 o 
   1   8  19       55.84       60.09     12.20 o 
   0   0  20     5972.38     6379.43    130.32 o 
   2   0  20       90.31       70.95     13.85 o 
   4   0  20      110.30      182.60     19.72 o 
   6   0  20      431.20      405.18     29.58 o 
   8   0  20     1121.27     1151.61     54.76 o 
  10   0  20       76.71       97.40     17.49 o 
  12   0  20       18.22       32.06     10.51 o 
   0   1  20      697.98      741.14     33.35 o 
   1   1  20      764.54      777.41     35.23 o 
   2   1  20       67.06       80.67     12.92 o 
   3   1  20     1168.16     1201.48     47.10 o 
   4   1  20      243.70      268.42     21.95 o 
   5   1  20      383.83      400.36     28.10 o 
   6   1  20     1206.82     1146.50     49.40 o 
   7   1  20      272.96      254.96     27.71 o 
   8   1  20      280.86      324.48     31.05 o 
   9   1  20      284.86      299.04     28.25 o 
  10   1  20       93.51      100.35     20.80 o 
  11   1  20       39.37       55.52     17.09 o 
  12   1  20       42.41       22.52     12.74 o 
   0   2  20      624.85      657.45     33.64 o 
   1   2  20     1454.87     1527.40     51.78 o 
   2   2  20      177.79      194.41     18.85 o 
   3   2  20       12.06        7.48     12.95 o 
   4   2  20      368.35      367.01     28.89 o 
   5   2  20       79.34      104.45     20.91 o 
   6   2  20      431.01      429.69     32.96 o 
   7   2  20      852.60      805.51     44.72 o 
   8   2  20      225.91      202.57     25.94 o 
   9   2  20      506.63      413.53     34.22 o 
  10   2  20        4.04       -5.90     18.60 o 
  11   2  20      130.62      123.24     19.75 o 
  12   2  20       17.84       11.33     10.90 o 
   0   3  20    13348.46    14068.18    238.38 o 
   1   3  20      121.40      113.59     19.57 o 
   2   3  20     1599.74     1602.67     57.82 o 
   3   3  20       40.67       46.60     16.59 o 
   4   3  20       44.34       56.63     16.48 o 
   5   3  20      635.96      635.39     39.94 o 
   6   3  20      240.06      243.16     28.25 o 
   7   3  20       46.69       41.38     19.36 o 
   8   3  20      148.83      174.18     25.58 o 
   9   3  20      340.30      412.85     31.63 o 
  10   3  20      686.35      711.60     41.23 o 
  11   3  20      186.40      233.95     21.84 o 
  12   3  20       84.45       96.32     13.39 o 
   0   4  20       35.27       31.74     10.51 o 
   1   4  20      323.09      305.23     28.46 o 
   2   4  20      544.50      599.91     38.39 o 
   3   4  20      133.16      136.84     23.86 o 
   4   4  20       55.30       61.64     19.36 o 
   5   4  20     1098.61     1152.59     54.98 o 
   6   4  20      101.52       82.72     20.22 o 
   7   4  20      565.18      522.12     36.84 o 
   8   4  20       11.72       -3.02     19.29 o 
   9   4  20        7.71        8.06     19.14 o 
  10   4  20       87.30       79.73     16.59 o 
  11   4  20       24.69       39.94     11.59 o 
   0   5  20      636.24      618.62     41.38 o 
   1   5  20       77.90       88.80     20.47 o 
   2   5  20      148.07      128.24     22.52 o 
   3   5  20      148.76      141.59     26.09 o 
   4   5  20       72.24       75.92     19.03 o 
   5   5  20       67.93       74.59     19.43 o 
   6   5  20      179.91      204.62     25.98 o 
   7   5  20      293.44      294.36     26.01 o 
   8   5  20        9.21       13.42     13.85 o 
   9   5  20       89.82       63.76     17.52 o 
  10   5  20      107.82      115.10     15.98 o 
   0   6  20      388.61      422.85     33.07 o 
   1   6  20       21.77       52.39     13.74 o 
   2   6  20      101.21      105.64     21.26 o 
   3   6  20      162.73      194.33     24.86 o 
   4   6  20      468.59      465.13     34.65 o 
   5   6  20      166.42      182.71     25.26 o 
   6   6  20      409.37      422.92     31.38 o 
   7   6  20       35.28       35.87     12.77 o 
   8   6  20       98.99       96.79     16.48 o 
   0   7  20      140.39      112.80     18.57 o 
   1   7  20       29.20       33.35     17.02 o 
   2   7  20      317.61      310.48     27.06 o 
   3   7  20      232.15      211.35     23.82 o 
   4   7  20        7.55      -10.54     13.82 o 
   5   7  20       33.78       53.22     12.56 o 
   6   7  20       21.41       10.72     11.95 o 
   2   0  21      245.54      236.58     22.06 o 
   4   0  21      733.01      773.52     38.25 o 
   6   0  21      844.02      822.28     43.47 o 
   8   0  21      780.00      774.64     44.65 o 
  10   0  21       65.65       54.76     15.33 o 
  12   0  21       50.01       50.70     12.63 o 
   1   1  21      396.20      452.32     27.89 o 
   2   1  21       70.08      122.08     18.10 o 
   3   1  21      747.76      747.69     37.64 o 
   4   1  21      314.28      308.68     27.49 o 
   5   1  21      328.77      289.65     26.30 o 
   6   1  21      335.28      326.93     31.20 o 
   7   1  21      413.15      403.17     35.23 o 
   8   1  21     1513.15     1501.17     60.74 o 
   9   1  21        5.99      -21.88     21.88 o 
  10   1  21       87.98       89.95     18.03 o 
  11   1  21       14.52       22.31     14.07 o 
  12   1  21        4.64       14.50      9.61 o 
   1   2  21      931.59     1054.03     44.33 o 
   2   2  21      488.55      450.20     30.30 o 
   3   2  21      299.68      335.88     26.55 o 
   4   2  21      484.96      552.99     34.83 o 
   5   2  21      231.16      235.17     25.94 o 
   6   2  21       25.87        8.28     15.80 o 
   7   2  21      723.64      799.75     44.83 o 
   8   2  21       75.11       84.88     18.10 o 
   9   2  21      264.49      249.85     25.76 o 
  10   2  21       74.23       68.51     20.33 o 
  11   2  21      444.74      486.65     30.76 o 
  12   2  21       98.55      102.44     16.08 o 
   1   3  21       77.55      103.70     19.21 o 
   2   3  21      273.57      266.22     27.42 o 
   3   3  21       24.31        1.94     15.76 o 
   4   3  21     1220.25     1301.44     54.12 o 
   5   3  21      947.22      932.88     47.42 o 
   6   3  21      123.76      125.11     22.24 o 
   7   3  21      366.01      337.61     33.86 o 
   8   3  21      153.38      155.08     24.00 o 
   9   3  21      183.90      138.02     22.52 o 
  10   3  21      103.23       95.75     19.36 o 
  11   3  21       61.80       55.23     13.96 o 
   1   4  21      497.07      474.38     35.62 o 
   2   4  21      314.19      354.34     29.58 o 
   3   4  21      174.86      166.77     23.28 o 
   4   4  21       55.23       62.39     18.13 o 
   5   4  21      229.16      278.64     29.97 o 
   6   4  21      545.88      546.16     39.04 o 
   7   4  21      250.49      264.46     27.81 o 
   8   4  21      613.22      677.20     41.63 o 
   9   4  21        7.58       12.85     15.22 o 
  10   4  21       46.69       51.38     14.10 o 
  11   4  21      184.70      212.94     17.34 o 
   1   5  21      388.39      354.77     34.40 o 
   2   5  21      167.40      185.20     25.76 o 
   3   5  21      335.31      369.63     30.98 o 
   4   5  21      537.58      540.33     37.24 o 
   5   5  21       14.43      -18.35     18.35 o 
   6   5  21      121.21      145.80     21.48 o 
   7   5  21       34.74       13.74     16.26 o 
   8   5  21       71.28       78.40     17.63 o 
   9   5  21        1.28       11.66     12.59 o 
   1   6  21       68.34       76.06     17.59 o 
   2   6  21      211.33      180.34     25.29 o 
   3   6  21      195.19      209.01     25.51 o 
   4   6  21     1813.93     1914.92     66.21 o 
   5   6  21      311.34      358.23     26.77 o 
   6   6  21      591.38      606.00     35.51 o 
   7   6  21      236.50      262.52     22.63 o 
   8   6  21      282.04      248.16     19.72 o 
   1   7  21      122.87      101.54     17.27 o 
   2   7  21      610.00      635.36     34.83 o 
   3   7  21      119.43      109.89     18.31 o 
   4   7  21      311.73      281.84     23.57 o 
   5   7  21       13.31       24.04     10.69 o 
   0   0  22     7560.74     8131.39    158.53 o 
   2   0  22     1318.92     1420.47     50.16 o 
   4   0  22      256.15      225.46     21.84 o 
   6   0  22       89.21       70.67     16.30 o 
   8   0  22       94.80       89.34     21.26 o 
  10   0  22       84.32       73.01     18.21 o 
  12   0  22      120.58      127.52     17.63 o 
   0   1  22      592.58      618.26     32.42 o 
   1   1  22      181.86      176.60     21.34 o 
   2   1  22      226.11      195.23     19.93 o 
   3   1  22     1205.18     1189.86     47.93 o 
   4   1  22      711.05      724.34     37.64 o 
   5   1  22      158.66      159.72     21.59 o 
   6   1  22      770.52      773.42     43.79 o 
   7   1  22      212.73      227.08     27.20 o 
   8   1  22      376.31      396.62     33.28 o 
   9   1  22       46.61       42.42     16.70 o 
  10   1  22      116.17      104.78     18.42 o 
  11   1  22       88.44       83.40     15.80 o 
  12   1  22      327.31      308.03     23.60 o 
   0   2  22      244.58      255.25     23.53 o 
   1   2  22       40.73       44.08     18.28 o 
   2   2  22      144.93      156.81     21.41 o 
   3   2  22      301.55      345.20     27.17 o 
   4   2  22      359.35      340.35     28.93 o 
   5   2  22       15.19       34.29     12.92 o 
   6   2  22       59.74       90.82     17.31 o 
   7   2  22      436.44      436.63     33.32 o 
   8   2  22      163.21      164.51     23.57 o 
   9   2  22        2.36       -3.09     19.75 o 
  10   2  22        1.27      -16.73     16.73 o 
  11   2  22      203.28      265.04     24.07 o 
  12   2  22       70.29       84.02     13.60 o 
   0   3  22       73.24       86.35     15.72 o 
   1   3  22       86.17       68.08     20.73 o 
   2   3  22       30.19       17.38     16.01 o 
   3   3  22      276.34      242.59     26.05 o 
   4   3  22        9.05      -20.47     20.47 o 
   5   3  22      233.73      242.55     25.65 o 
   6   3  22      187.83      147.77     24.65 o 
   7   3  22      173.87      173.57     23.42 o 
   8   3  22       18.06       31.34     16.59 o 
   9   3  22       63.23       40.12     17.81 o 
  10   3  22       42.52       42.31     16.12 o 
  11   3  22       47.77       53.79     11.12 o 
   0   4  22      116.96      106.18     19.47 o 
   1   4  22      253.80      234.09     26.05 o 
   2   4  22       49.45       57.03     15.11 o 
   3   4  22      359.19      342.83     34.04 o 
   4   4  22      222.79      223.52     27.81 o 
   5   4  22      672.80      688.46     44.11 o 
   6   4  22      180.11      201.93     24.58 o 
   7   4  22       18.26       34.97     14.97 o 
   8   4  22      125.95      164.22     21.98 o 
   9   4  22       88.20      115.90     16.44 o 
  10   4  22       82.03      113.95     15.15 o 
   0   5  22     1123.14     1146.43     53.47 o 
   1   5  22      198.20      215.71     24.25 o 
   2   5  22     1164.97     1087.57     51.78 o 
   3   5  22      312.21      306.92     30.87 o 
   4   5  22       85.85       53.18     25.08 o 
   5   5  22      244.52      265.40     27.96 o 
   6   5  22      764.39      754.24     42.03 o 
   7   5  22       87.73       98.52     18.49 o 
   8   5  22       68.94       74.12     13.96 o 
   9   5  22      156.28      181.02     18.24 o 
   0   6  22       54.86       70.60     15.51 o 
   1   6  22      257.22      318.94     28.61 o 
   2   6  22       75.34       43.39     17.20 o 
   3   6  22      395.61      393.60     31.41 o 
   4   6  22      470.70      419.22     34.25 o 
   5   6  22      225.15      226.36     22.81 o 
   6   6  22       37.89       55.12     14.68 o 
   7   6  22       22.35       23.75     11.12 o 
   0   7  22      937.38     1003.16     42.78 o 
   1   7  22      293.11      301.38     24.97 o 
   2   7  22      852.76      896.15     39.54 o 
   3   7  22      403.68      381.72     25.76 o 
   4   7  22      159.88      140.40     19.47 o 
   5   7  22      234.65      239.81     21.08 o 
   2   0  23      645.60      735.64     36.59 o 
   4   0  23      662.06      656.69     38.68 o 
   6   0  23      454.65      434.76     33.93 o 
   8   0  23      186.39      152.45     23.10 o 
  10   0  23       31.50       13.35     17.59 o 
  12   0  23       97.57       85.67     15.54 o 
   1   1  23      440.28      427.89     31.16 o 
   2   1  23      174.38      170.05     21.59 o 
   3   1  23      636.43      689.62     37.74 o 
   4   1  23       28.79       65.70     15.15 o 
   5   1  23       19.50        8.96     17.13 o 
   6   1  23      871.71      849.66     45.12 o 
   7   1  23      106.63       84.45     19.50 o 
   8   1  23      875.86      784.46     45.26 o 
   9   1  23        5.51       16.66     11.77 o 
  10   1  23      262.09      222.87     26.37 o 
  11   1  23      165.10      159.25     20.87 o 
  12   1  23       47.13       48.14     12.02 o 
   1   2  23      523.97      533.28     32.74 o 
   2   2  23      805.41      859.81     42.42 o 
   3   2  23      211.93      232.55     24.40 o 
   4   2  23        0.45        8.89     15.40 o 
   5   2  23      158.75      179.94     21.88 o 
   6   2  23      128.23      171.59     22.56 o 
   7   2  23      140.95      152.60     23.14 o 
   8   2  23      248.62      214.27     25.62 o 
   9   2  23       17.78       14.03     13.17 o 
  10   2  23       99.01      108.92     19.90 o 
  11   2  23       50.64       77.14     14.25 o 
   1   3  23      143.82      195.74     20.26 o 
   2   3  23      110.77      117.51     20.65 o 
   3   3  23      722.21      705.12     42.03 o 
   4   3  23      175.67      164.07     24.22 o 
   5   3  23      103.69      137.95     20.26 o 
   6   3  23      282.04      342.25     31.41 o 
   7   3  23      305.81      331.21     31.63 o 
   8   3  23      231.81      228.77     25.94 o 
   9   3  23        1.04      -16.55     19.11 o 
  10   3  23      215.46      250.68     22.81 o 
  11   3  23       47.78       44.80     14.75 o 
   1   4  23       36.00       57.46     16.91 o 
   2   4  23     1211.37     1243.91     55.41 o 
   3   4  23       70.42       58.47     17.20 o 
   4   4  23      673.23      675.62     42.78 o 
   5   4  23      751.99      733.51     43.25 o 
   6   4  23       34.03       48.72     17.85 o 
   7   4  23      183.01      196.46     23.28 o 
   8   4  23       91.13       92.54     19.14 o 
   9   4  23       80.77       94.13     17.41 o 
  10   4  23       29.76       12.52     14.00 o 
   1   5  23       34.77       43.39     14.39 o 
   2   5  23      149.88      155.55     24.29 o 
   3   5  23      191.14      183.79     25.37 o 
   4   5  23      235.18      254.89     29.22 o 
   5   5  23      107.63      152.38     20.69 o 
   6   5  23      187.56      217.00     25.33 o 
   7   5  23       26.78       41.92     12.45 o 
   8   5  23      120.59      133.35     17.67 o 
   9   5  23       44.59       13.13     15.76 o 
   1   6  23      245.18      239.24     25.11 o 
   2   6  23      300.50      314.69     27.24 o 
   3   6  23      140.79      128.74     19.50 o 
   4   6  23     1578.16     1737.32     60.48 o 
   5   6  23      168.08      198.65     22.38 o 
   6   6  23       65.79       75.34     17.09 o 
   7   6  23      105.33      113.66     14.79 o 
   1   7  23      728.90      748.34     35.51 o 
   2   7  23      178.72      210.35     20.19 o 
   3   7  23      220.90      201.82     21.34 o 
   4   7  23       63.63       55.84     12.34 o 
   0   0  24      191.61      217.18     21.73 o 
   2   0  24     1225.82     1323.46     51.31 o 
   4   0  24       53.50       59.37     17.67 o 
   6   0  24       65.79       74.01     17.85 o 
   8   0  24      391.96      363.81     30.69 o 
  10   0  24       97.34       95.39     19.93 o 
  12   0  24       26.67       31.92     10.11 o 
   0   1  24      109.73       93.23     15.83 o 
   1   1  24     1660.99     1637.04     56.99 o 
   2   1  24       26.13       10.72     18.17 o 
   3   1  24      506.05      484.99     32.38 o 
   4   1  24      408.50      380.00     31.70 o 
   5   1  24       21.79       18.42     19.90 o 
   6   1  24      418.78      417.81     33.97 o 
   7   1  24      104.31      104.56     18.53 o 
   8   1  24       31.17       32.31     12.38 o 
   9   1  24      515.64      499.85     37.56 o 
  10   1  24       29.53        5.40     16.59 o 
  11   1  24       57.80       60.84     12.31 o 
  12   1  24       98.64      103.77     13.60 o 
   0   2  24     2572.74     2751.12     77.83 o 
   1   2  24      680.62      737.94     39.90 o 
   2   2  24     1515.69     1545.86     57.86 o 
   3   2  24      159.36      147.09     21.80 o 
   4   2  24      227.02      183.32     25.51 o 
   5   2  24      434.36      439.47     34.87 o 
   6   2  24       89.29      106.25     20.73 o 
   7   2  24      382.01      385.21     33.71 o 
   8   2  24       99.13       97.01     19.11 o 
   9   2  24       28.45       60.20     12.74 o 
  10   2  24       14.76        0.00     20.33 o 
  11   2  24        9.49       20.80     10.40 o 
   0   3  24      691.49      653.38     38.43 o 
   1   3  24     1283.30     1365.99     54.73 o 
   2   3  24     1417.60     1484.44     58.22 o 
   3   3  24      768.16      797.59     44.40 o 
   4   3  24       13.15       17.13     15.15 o 
   5   3  24      158.38      176.13     23.57 o 
   6   3  24      201.17      198.00     25.19 o 
   7   3  24       77.33      114.46     19.47 o 
   8   3  24       86.48       79.37     19.86 o 
   9   3  24      442.87      483.37     30.48 o 
  10   3  24       90.52       89.27     17.41 o 
  11   3  24       93.88      146.41     16.44 o 
   0   4  24     1528.98     1471.02     61.42 o 
   1   4  24       11.30        8.64     12.59 o 
   2   4  24      261.61      284.11     30.58 o 
   3   4  24     2141.08     2192.26     75.20 o 
   4   4  24      246.48      224.34     26.34 o 
   5   4  24      714.09      754.74     45.77 o 
   6   4  24        3.52      -17.06     17.06 o 
   7   4  24       23.51       23.28     16.48 o 
   8   4  24       23.48       31.16     14.68 o 
   9   4  24       66.93       73.69     16.44 o 
  10   4  24       16.88       18.42      9.89 o 
   0   5  24      409.05      416.12     33.71 o 
   1   5  24      271.75      258.16     27.99 o 
   2   5  24       47.72       51.24     14.79 o 
   3   5  24      346.50      382.52     34.11 o 
   4   5  24      142.17      140.83     24.29 o 
   5   5  24      580.16      603.91     37.60 o 
   6   5  24      307.67      261.69     27.31 o 
   7   5  24       63.88       77.68     15.62 o 
   8   5  24       37.66       32.92     12.95 o 
   9   5  24       37.10       56.96     13.13 o 
   0   6  24      229.63      226.68     24.14 o 
   1   6  24      144.30      157.53     22.56 o 
   2   6  24       49.03       42.17     16.70 o 
   3   6  24      316.14      291.99     26.27 o 
   4   6  24      414.99      382.23     31.66 o 
   5   6  24      863.56      933.53     41.81 o 
   6   6  24      197.44      237.73     21.73 o 
   7   6  24       10.65        9.32     10.00 o 
   0   7  24      196.09      211.43     19.72 o 
   1   7  24       27.37       39.08     11.95 o 
   2   7  24      153.58      128.16     15.94 o 
   3   7  24      230.58      238.48     19.54 o 
   4   7  24       62.39       57.32     13.85 o 
   2   0  25      214.70      212.58     21.77 o 
   4   0  25      149.22      180.77     23.50 o 
   6   0  25     2913.83     2856.37     85.24 o 
   8   0  25       85.03       77.18     18.21 o 
  10   0  25      126.50      138.42     19.32 o 
   1   1  25     1666.27     1663.73     59.33 o 
   2   1  25      528.84      527.38     34.40 o 
   3   1  25      299.14      276.80     26.48 o 
   4   1  25      110.18      106.86     22.02 o 
   5   1  25      393.50      396.66     31.30 o 
   6   1  25      681.78      664.00     41.63 o 
   7   1  25      437.65      333.94     33.35 o 
   8   1  25       20.09        0.00     17.49 o 
   9   1  25      293.15      276.19     24.93 o 
  10   1  25      447.62      451.20     30.80 o 
  11   1  25       16.44       17.49     12.41 o 
   1   2  25      246.97      265.15     25.15 o 
   2   2  25      201.83      181.38     23.39 o 
   3   2  25      144.56      147.95     23.42 o 
   4   2  25      165.02      217.43     23.75 o 
   5   2  25      924.12      909.32     49.26 o 
   6   2  25       36.03       26.19     13.10 o 
   7   2  25      351.53      400.15     33.25 o 
   8   2  25       30.33       15.47     16.70 o 
   9   2  25       82.51       87.90     18.82 o 
  10   2  25        3.82        4.71     14.57 o 
  11   2  25       44.70       65.52     12.45 o 
   1   3  25      222.40      230.46     25.80 o 
   2   3  25      331.83      331.93     32.02 o 
   3   3  25      351.26      343.69     30.62 o 
   4   3  25      243.31      223.26     26.73 o 
   5   3  25      140.45      163.75     23.06 o 
   6   3  25      668.38      698.04     42.21 o 
   7   3  25       68.37       76.93     17.77 o 
   8   3  25       11.03       -8.64     19.29 o 
   9   3  25       39.74       55.09     15.58 o 
  10   3  25      337.41      342.04     24.65 o 
   1   4  25     1065.68     1125.31     53.22 o 
   2   4  25      234.17      259.57     28.32 o 
   3   4  25     2096.13     2096.30     73.76 o 
   4   4  25      637.47      589.08     39.90 o 
   5   4  25      502.73      523.45     36.41 o 
   6   4  25       37.64       36.45     17.88 o 
   7   4  25       43.04       41.13     14.25 o 
   8   4  25       30.39       31.20     15.15 o 
   9   4  25       55.33       67.07     14.82 o 
  10   4  25       23.64       18.39      9.25 o 
   1   5  25      375.50      396.19     31.88 o 
   2   5  25      964.58      979.37     46.92 o 
   3   5  25     2286.98     2341.98     75.60 o 
   4   5  25       88.81      114.96     17.99 o 
   5   5  25      344.14      334.48     28.35 o 
   6   5  25      261.23      274.64     25.83 o 
   7   5  25       94.07      104.06     16.19 o 
   8   5  25       66.79       77.32     12.09 o 
   1   6  25      419.83      367.66     29.11 o 
   2   6  25      396.25      368.88     29.65 o 
   3   6  25       92.05       61.74     18.82 o 
   4   6  25      264.44      215.67     22.63 o 
   5   6  25      279.32      310.12     24.32 o 
   6   6  25      122.73      139.54     16.08 o 
   1   7  25       71.14       83.40     12.31 o 
   2   7  25       43.21       30.58     12.85 o 
   3   7  25       35.72       27.85     11.44 o 
   0   0  26      649.12      738.95     39.22 o 
   2   0  26       75.22       82.50     17.06 o 
   4   0  26     1265.22     1321.91     56.49 o 
   6   0  26      907.72      761.69     44.08 o 
   8   0  26       83.90       44.22     15.90 o 
  10   0  26      150.85      149.11     21.16 o 
   0   1  26      441.04      390.00     30.15 o 
   1   1  26       87.25       74.70     17.23 o 
   2   1  26       61.68       60.52     13.67 o 
   3   1  26      117.03      136.62     21.70 o 
   4   1  26      216.34      216.03     26.19 o 
   5   1  26        0.25       -3.20     17.31 o 
   6   1  26       41.55       34.90     15.72 o 
   7   1  26      438.13      419.14     33.57 o 
   8   1  26       53.19       75.02     16.16 o 
   9   1  26       56.57       79.73     15.44 o 
  10   1  26       99.59       91.82     16.05 o 
  11   1  26       28.01       51.70     13.82 o 
   0   2  26      934.00      967.89     45.84 o 
   1   2  26     3384.86     3600.46    112.19 o 
   2   2  26      466.76      463.37     33.79 o 
   3   2  26      441.03      454.84     33.17 o 
   4   2  26       87.86      106.83     24.76 o 
   5   2  26      198.21      202.36     23.03 o 
   6   2  26       71.55       76.42     18.42 o 
   7   2  26      414.51      403.42     34.33 o 
   8   2  26      156.92      166.52     23.53 o 
   9   2  26       15.43       19.65     12.99 o 
  10   2  26       58.14       48.54     15.51 o 
  11   2  26      127.93      127.59     15.76 o 
   0   3  26      811.18      807.99     44.65 o 
   1   3  26      324.55      327.57     29.97 o 
   2   3  26     3155.24     3256.30     90.92 o 
   3   3  26     1042.00     1005.89     50.91 o 
   4   3  26       86.34       72.11     19.68 o 
   5   3  26       53.12       61.02     16.62 o 
   6   3  26      341.23      336.93     30.80 o 
   7   3  26      112.67      113.34     21.84 o 
   8   3  26      104.17       99.24     21.62 o 
   9   3  26       91.86      120.82     17.99 o 
  10   3  26       23.46        3.67     15.11 o 
   0   4  26      120.33      109.38     19.61 o 
   1   4  26      437.03      417.81     32.78 o 
   2   4  26      177.38      172.60     23.50 o 
   3   4  26       67.75       63.00     16.70 o 
   4   4  26      205.66      237.66     25.55 o 
   5   4  26      392.34      373.56     31.56 o 
   6   4  26      103.60      109.78     17.56 o 
   7   4  26        2.76       16.05     11.98 o 
   8   4  26       17.60       33.89     12.88 o 
   9   4  26       74.10       82.25     13.53 o 
   0   5  26      114.39      121.00     23.82 o 
   1   5  26      257.88      226.43     28.96 o 
   2   5  26      481.44      475.35     37.74 o 
   3   5  26      767.04      848.47     44.51 o 
   4   5  26       26.17       42.06     16.66 o 
   5   5  26       75.19       85.67     16.95 o 
   6   5  26       84.11       75.63     17.99 o 
   7   5  26       46.70       48.25     14.68 o 
   8   5  26      116.22      138.42     15.65 o 
   0   6  26      802.94      814.36     41.88 o 
   1   6  26       59.60       56.27     15.90 o 
   2   6  26        5.38        7.45     15.51 o 
   3   6  26       44.74       53.43     14.75 o 
   4   6  26      461.65      505.07     31.74 o 
   5   6  26        1.13      -13.03     13.03 o 
   6   6  26      358.60      428.72     24.14 o 
   0   7  26      237.95      257.52     20.62 o 
   1   7  26       26.48       24.72     10.15 o 
   2   7  26        3.91       13.17      7.09 o 
   2   0  27     1980.29     1947.48     67.28 o 
   4   0  27      987.99      921.66     47.06 o 
   6   0  27     2074.63     1736.67     65.85 o 
   8   0  27       90.91       94.67     22.92 o 
  10   0  27       99.91       68.47     15.87 o 
   1   1  27      417.41      384.46     33.03 o 
   2   1  27     1893.54     2004.55     68.98 o 
   3   1  27      280.12      284.11     30.55 o 
   4   1  27       82.61       83.01     23.60 o 
   5   1  27       59.89       82.61     17.95 o 
   6   1  27       46.69       35.05     16.70 o 
   7   1  27      130.52      137.59     19.50 o 
   8   1  27      179.67      170.55     22.85 o 
   9   1  27        1.11       -8.17     15.65 o 
  10   1  27       52.10       84.41     14.50 o 
  11   1  27       38.01       56.71     12.92 o 
   1   2  27     4058.23     4033.67    121.47 o 
   2   2  27      527.91      516.33     36.74 o 
   3   2  27      958.83     1033.31     51.67 o 
   4   2  27      379.07      408.03     32.74 o 
   5   2  27      283.67      275.90     30.01 o 
   6   2  27     1491.93     1314.10     59.69 o 
   7   2  27       40.00       48.18     13.42 o 
   8   2  27      133.71      135.65     19.43 o 
   9   2  27       94.42       93.08     16.70 o 
  10   2  27       17.59       27.20      9.03 o 
   1   3  27      761.86      778.56     44.36 o 
   2   3  27        5.86       19.57     13.56 o 
   3   3  27      552.31      566.34     40.87 o 
   4   3  27      304.80      350.02     30.84 o 
   5   3  27       93.02       82.15     18.60 o 
   6   3  27      374.16      380.61     30.26 o 
   7   3  27       77.89      107.66     19.32 o 
   8   3  27      110.76      103.19     18.64 o 
   9   3  27      228.30      299.98     24.54 o 
  10   3  27      312.43      357.11     22.70 o 
   1   4  27       12.22       13.06     22.16 o 
   2   4  27      436.58      447.17     33.21 o 
   3   4  27      388.82      390.94     31.09 o 
   4   4  27      600.37      552.67     37.82 o 
   5   4  27      241.15      258.27     28.21 o 
   6   4  27      120.60      107.40     20.94 o 
   7   4  27       94.17      128.49     19.32 o 
   8   4  27       86.79       98.84     17.06 o 
   9   4  27       31.13       13.28     16.95 o 
   1   5  27      224.89      195.67     28.53 o 
   2   5  27      200.87      202.39     24.40 o 
   3   5  27      118.53      128.85     22.24 o 
   4   5  27      187.85      195.59     22.85 o 
   5   5  27      111.15      103.12     20.37 o 
   6   5  27      108.97      103.77     19.00 o 
   7   5  27        0.00      -16.30     16.30 o 
   8   5  27       95.41       78.12     13.71 o 
   1   6  27       47.57       56.09     14.07 o 
   2   6  27      194.91      172.21     22.06 o 
   3   6  27       15.48      -15.36     16.84 o 
   4   6  27      467.09      482.90     29.32 o 
   5   6  27      211.32      183.40     18.39 o 
   0   0  28    15552.99    16064.63    275.51 o 
   2   0  28     3016.13     3009.65     86.21 o 
   4   0  28      472.99      415.83     34.11 o 
   6   0  28       22.66      -13.13     24.54 o 
   8   0  28      358.08      332.47     28.96 o 
  10   0  28       33.34       36.02     14.21 o 
   0   1  28    11511.99    11659.67    224.63 o 
   1   1  28      729.93      759.71     41.56 o 
   2   1  28     5669.20     5893.90    149.79 o 
   3   1  28       45.57       85.17     14.46 o 
   4   1  28      564.96      550.62     38.43 o 
   5   1  28      131.27      107.37     22.27 o 
   6   1  28      139.52      137.30     21.73 o 
   7   1  28      206.17      185.55     24.65 o 
   8   1  28      781.06      667.85     42.57 o 
   9   1  28        0.95        7.74     14.79 o 
  10   1  28       73.99       82.04     14.39 o 
  11   1  28       29.22       27.42     10.65 o 
   0   2  28     1353.62     1401.25     57.97 o 
   1   2  28      118.99      121.40     23.64 o 
   2   2  28     2400.16     2320.28     76.53 o 
   3   2  28      246.18      295.44     27.13 o 
   4   2  28      486.66      477.58     36.84 o 
   5   2  28      374.23      415.62     34.43 o 
   6   2  28      193.56      201.42     23.96 o 
   7   2  28      196.10      193.43     22.85 o 
   8   2  28       93.93      105.57     21.05 o 
   9   2  28      103.11      114.13     18.64 o 
  10   2  28       23.31       47.03     10.65 o 
   0   3  28      256.09      269.00     27.71 o 
   1   3  28       31.01       45.98     16.52 o 
   2   3  28      186.48      149.11     23.68 o 
   3   3  28      143.61      151.26     26.63 o 
   4   3  28      395.75      424.22     35.01 o 
   5   3  28       23.83        3.20     19.43 o 
   6   3  28       78.41      103.66     19.00 o 
   7   3  28      325.12      346.86     29.18 o 
   8   3  28      201.21      230.42     22.31 o 
   9   3  28      123.05      146.55     17.85 o 
  10   3  28       22.21       32.96      9.71 o 
   0   4  28      675.02      719.08     43.14 o 
   1   4  28      450.93      434.33     34.36 o 
   2   4  28      424.22      418.07     32.42 o 
   3   4  28      118.97      139.21     21.34 o 
   4   4  28      328.72      337.68     30.04 o 
   5   4  28      425.86      394.86     32.13 o 
   6   4  28      410.85      439.37     31.92 o 
   7   4  28       62.93       80.78     14.28 o 
   8   4  28       15.49       21.01      9.46 o 
   9   4  28      227.55      244.89     19.97 o 
   0   5  28      193.81      180.30     23.24 o 
   1   5  28      172.07      149.93     25.22 o 
   2   5  28      215.57      248.05     26.84 o 
   3   5  28      336.53      353.05     30.08 o 
   4   5  28       56.62       72.79     15.33 o 
   5   5  28       63.67       60.20     15.22 o 
   6   5  28       28.73       30.51     14.28 o 
   7   5  28       56.51       53.50     13.35 o 
   0   6  28       73.79       99.81     16.19 o 
   1   6  28      119.74      126.98     16.48 o 
   2   6  28        8.60       -6.48     15.40 o 
   3   6  28      158.73      170.95     18.49 o 
   4   6  28       56.07       58.15     14.86 o 
   5   6  28      233.00      255.86     18.82 o 
   2   0  29     3361.22     3561.53     95.82 o 
   4   0  29       29.94       61.17     15.76 o 
   6   0  29       91.75      104.06     17.63 o 
   8   0  29     1636.91     1552.41     60.20 o 
  10   0  29      533.31      543.57     29.72 o 
   1   1  29     1613.30     1693.06     65.23 o 
   2   1  29     1555.27     1625.70     62.32 o 
   3   1  29      270.45      314.51     31.66 o 
   4   1  29      792.37      766.90     45.98 o 
   5   1  29      206.38      221.50     29.43 o 
   6   1  29     1214.50      984.37     49.69 o 
   7   1  29      199.72      203.29     25.47 o 
   8   1  29       45.67       30.01     18.75 o 
   9   1  29        0.98       12.09     14.28 o 
  10   1  29        5.58        7.59     11.08 o 
   1   2  29      777.86      802.34     48.07 o 
   2   2  29     1164.56     1262.44     55.52 o 
   3   2  29      507.10      488.98     38.36 o 
   4   2  29     2581.59     2531.82     81.07 o 
   5   2  29      202.67      134.46     21.52 o 
   6   2  29       64.88       60.84     17.70 o 
   7   2  29      128.19      119.85     23.21 o 
   8   2  29      402.18      407.45     30.30 o 
   9   2  29      134.32      151.41     17.38 o 
  10   2  29      149.96      170.66     16.73 o 
   1   3  29      104.42      107.55     20.98 o 
   2   3  29       18.06       30.69     17.27 o 
   3   3  29      272.05      270.15     30.62 o 
   4   3  29      623.84      542.78     39.04 o 
   5   3  29      147.91      191.10     23.57 o 
   6   3  29      361.21      417.45     31.20 o 
   7   3  29       82.65       73.01     17.92 o 
   8   3  29        4.51        9.21     19.25 o 
   9   3  29      206.86      246.18     21.19 o 
   1   4  29       78.01       97.54     17.77 o 
   2   4  29      847.94      889.10     44.98 o 
   3   4  29       42.27       55.38     14.64 o 
   4   4  29     1808.97     1821.33     65.59 o 
   5   4  29      220.98      254.57     25.40 o 
   6   4  29      451.06      473.55     32.10 o 
   7   4  29       56.67       74.88     15.08 o 
   8   4  29        5.88       23.71      8.89 o 
   1   5  29      127.72      115.21     19.54 o 
   2   5  29      148.57      148.85     20.26 o 
   3   5  29      253.19      253.88     25.44 o 
   4   5  29       59.79       78.01     15.94 o 
   5   5  29        6.75       -2.19     14.10 o 
   6   5  29      114.14      128.81     15.83 o 
   7   5  29       62.89       55.20     13.96 o 
   1   6  29       83.64       80.89     14.21 o 
   2   6  29       58.50       69.70     15.72 o 
   3   6  29      136.07      164.47     17.09 o 
   4   6  29       22.87       16.19     11.37 o 
   0   0  30    22679.87    23212.00    361.11 o 
   2   0  30      891.10      913.06     48.14 o 
   4   0  30      404.71      419.86     35.08 o 
   6   0  30       52.48       38.32     18.06 o 
   8   0  30      634.14      629.81     37.67 o 
  10   0  30       68.85       61.64     12.56 o 
   0   1  30     2840.36     2926.53     87.40 o 
   1   1  30      405.18      392.30     33.46 o 
   2   1  30      230.51      209.30     27.81 o 
   3   1  30      523.39      638.38     41.23 o 
   4   1  30     1553.13     1615.16     62.90 o 
   5   1  30      547.39      539.43     37.42 o 
   6   1  30      399.44      432.21     32.60 o 
   7   1  30      133.47       96.97     23.86 o 
   8   1  30      190.34      161.41     21.84 o 
   9   1  30        1.15        4.46     11.41 o 
  10   1  30        7.00       -6.80     11.26 o 
   0   2  30     1045.51     1155.57     53.58 o 
   1   2  30      231.44      193.11     26.77 o 
   2   2  30      415.66      441.81     34.97 o 
   3   2  30      620.33      606.28     40.37 o 
   4   2  30      179.87      174.33     25.29 o 
   5   2  30      423.46      432.49     33.21 o 
   6   2  30       12.39       22.38     13.96 o 
   7   2  30       69.83       67.50     21.05 o 
   8   2  30       23.74       46.06     13.17 o 
   9   2  30       51.36       40.26     12.74 o 
  10   2  30       14.97       34.76      9.18 o 
   0   3  30       44.45       35.01     13.85 o 
   1   3  30      321.03      327.86     31.38 o 
   2   3  30      477.64      463.11     36.23 o 
   3   3  30      239.51      259.93     29.00 o 
   4   3  30     1689.50     1694.43     64.69 o 
   5   3  30      419.61      411.73     33.68 o 
   6   3  30      202.80      209.41     21.91 o 
   7   3  30       13.87       40.12     12.31 o 
   8   3  30        6.98        0.00     13.71 o 
   9   3  30       43.61       49.73     11.77 o 
   0   4  30      124.72      136.94     21.01 o 
   1   4  30       96.28       99.13     20.26 o 
   2   4  30       52.93       48.83     15.76 o 
   3   4  30      742.26      773.49     43.54 o 
   4   4  30      298.10      319.12     27.99 o 
   5   4  30        5.87      -15.80     19.36 o 
   6   4  30        7.64        0.00     12.95 o 
   7   4  30      222.34      199.70     19.75 o 
   8   4  30      149.04      164.22     17.85 o 
   0   5  30      574.47      599.70     36.66 o 
   1   5  30       66.60       72.11     16.05 o 
   2   5  30       65.74       59.87     15.58 o 
   3   5  30       61.72       63.47     15.18 o 
   4   5  30       28.75       46.67     11.19 o 
   5   5  30       91.41       76.42     18.13 o 
   6   5  30      164.51      184.80     17.20 o 
   0   6  30      245.59      278.71     21.77 o 
   1   6  30       12.65       19.86     10.83 o 
   2   6  30       16.21       12.99      9.07 o 
   3   6  30       12.63        2.16     10.72 o 
   2   0  31     1847.40     1902.54     69.26 o 
   4   0  31      515.16      508.67     35.44 o 
   6   0  31      519.54      476.71     36.70 o 
   8   0  31       36.80       44.36     12.77 o 
  10   0  31        6.72        1.55      9.50 o 
   1   1  31      139.68      103.12     22.70 o 
   2   1  31      834.55      778.31     44.11 o 
   3   1  31      299.11      310.12     30.40 o 
   4   1  31      540.11      482.76     38.07 o 
   5   1  31       44.06       12.85     20.29 o 
   6   1  31      205.52      188.22     23.21 o 
   7   1  31       40.49       17.02     18.39 o 
   8   1  31       75.20       93.08     17.92 o 
   9   1  31       47.06       65.31     15.29 o 
  10   1  31       55.64       48.29     11.62 o 
   1   2  31     1366.85     1495.27     61.67 o 
   2   2  31     2036.83     2157.50     73.91 o 
   3   2  31      306.29      333.62     28.21 o 
   4   2  31      215.58      173.75     21.41 o 
   5   2  31      297.11      288.35     30.69 o 
   6   2  31       40.58       56.67     17.81 o 
   7   2  31      110.11      109.89     17.02 o 
   8   2  31      190.45      193.47     20.58 o 
   9   2  31       68.14       71.13     14.75 o 
   1   3  31      373.76      379.13     33.71 o 
   2   3  31       49.28       12.81     21.73 o 
   3   3  31      169.17      167.78     25.40 o 
   4   3  31     2163.42     2105.58     70.81 o 
   5   3  31      598.92      642.48     38.14 o 
   6   3  31       13.59       21.19     10.61 o 
   7   3  31       79.31       89.99     16.01 o 
   8   3  31      117.08      117.37     15.47 o 
   1   4  31       62.98       47.75     18.89 o 
   2   4  31      298.08      279.25     26.27 o 
   3   4  31       38.83       62.28     16.37 o 
   4   4  31        7.36       14.28     14.07 o 
   5   4  31      131.40      180.63     20.33 o 
   6   4  31       81.12       60.88     15.90 o 
   7   4  31       84.31       78.26     14.10 o 
   1   5  31       23.83        0.00     20.01 o 
   2   5  31       25.80       35.01     12.74 o 
   3   5  31       21.60       15.04     12.59 o 
   4   5  31      111.29       90.82     15.83 o 
   5   5  31      369.10      324.95     23.42 o 
   6   5  31      109.68      114.82     13.96 o 
   1   6  31       85.74       95.60     14.39 o 
   2   6  31       33.28       31.12     11.66 o 
   0   0  32      701.33      711.74     42.35 o 
   2   0  32       57.26       37.46     16.91 o 
   4   0  32      554.73      550.30     38.43 o 
   6   0  32      120.12      107.76     21.88 o 
   8   0  32      267.18      258.02     24.40 o 
   0   1  32      187.74      169.72     26.41 o 
   1   1  32      186.72      178.47     25.08 o 
   2   1  32       70.80       85.78     18.28 o 
   3   1  32      554.23      535.44     38.18 o 
   4   1  32      133.84      200.06     25.08 o 
   5   1  32      216.82      220.64     25.40 o 
   6   1  32      208.53      198.26     24.04 o 
   7   1  32      143.06      112.30     17.77 o 
   8   1  32      195.34      205.67     20.47 o 
   9   1  32      164.45      179.11     17.63 o 
   0   2  32       72.39       63.51     21.34 o 
   1   2  32      360.66      351.93     33.14 o 
   2   2  32       82.76       86.93     18.21 o 
   3   2  32      177.26      190.88     26.23 o 
   4   2  32       71.16       71.06     16.73 o 
   5   2  32       82.75       71.93     18.31 o 
   6   2  32        2.14       13.92     16.48 o 
   7   2  32       10.74       13.24     12.38 o 
   8   2  32        1.04        8.35     14.14 o 
   9   2  32       14.75        4.75     13.74 o 
   0   3  32     3523.93     3714.27     98.01 o 
   1   3  32      101.42       75.81     18.60 o 
   2   3  32      633.68      675.55     41.67 o 
   3   3  32      536.31      523.27     35.87 o 
   4   3  32      122.69      128.42     20.26 o 
   5   3  32      200.91      211.28     23.86 o 
   6   3  32      152.91      161.45     22.63 o 
   7   3  32       65.50       46.81     15.72 o 
   8   3  32      175.55      175.16     18.60 o 
   0   4  32       31.19       40.15     13.67 o 
   1   4  32      615.91      645.43     38.79 o 
   2   4  32       94.63       77.94     19.29 o 
   3   4  32      169.68      195.99     22.06 o 
   4   4  32      195.42      175.34     22.67 o 
   5   4  32      381.57      399.89     28.53 o 
   6   4  32      102.35      101.00     16.37 o 
   7   4  32      154.23      188.90     16.84 o 
   0   5  32      133.49      162.71     18.35 o 
   1   5  32      100.96       83.40     17.13 o 
   2   5  32       33.99       32.17     10.54 o 
   3   5  32      227.58      204.05     20.19 o 
   4   5  32       44.83       60.52     12.20 o 
   5   5  32      514.59      522.52     27.06 o 
   0   6  32        0.37      -11.26     11.26 o 
   2   0  33      219.65      192.50     26.12 o 
   4   0  33     2349.30     2373.25     76.57 o 
   6   0  33      550.52      536.48     34.97 o 
   8   0  33       91.50       63.79     15.62 o 
   1   1  33      734.32      754.96     44.36 o 
   2   1  33      538.19      604.99     39.76 o 
   3   1  33      287.94      318.11     31.16 o 
   4   1  33      444.77      444.44     33.32 o 
   5   1  33       95.17       86.25     19.79 o 
   6   1  33       50.23       33.57     17.09 o 
   7   1  33        4.21        9.97     15.80 o 
   8   1  33       12.81       19.57     11.01 o 
   9   1  33       69.89       75.81     11.66 o 
   1   2  33      306.87      328.69     30.62 o 
   2   2  33      385.56      342.54     32.67 o 
   3   2  33      759.27      792.92     44.76 o 
   4   2  33       91.90      104.85     20.80 o 
   5   2  33       44.54       43.83     17.99 o 
   6   2  33      415.95      423.64     30.66 o 
   7   2  33       11.07        2.30     12.74 o 
   8   2  33      110.62      145.69     16.05 o 
   1   3  33       24.82        8.13     17.74 o 
   2   3  33       83.96       88.01     18.57 o 
   3   3  33      124.32      116.33     20.19 o 
   4   3  33      393.40      444.26     31.66 o 
   5   3  33       76.19       51.17     17.74 o 
   6   3  33      308.38      338.40     26.81 o 
   7   3  33      159.39      162.10     16.95 o 
   8   3  33      104.14      154.07     14.68 o 
   1   4  33      291.85      311.13     28.21 o 
   2   4  33       21.46       15.69     16.95 o 
   3   4  33      477.05      463.26     30.91 o 
   4   4  33      309.66      283.46     23.64 o 
   5   4  33      405.57      385.47     26.55 o 
   6   4  33       87.01      101.32     14.43 o 
   1   5  33       61.78       72.97     15.40 o 
   2   5  33       62.14       51.49     13.53 o 
   3   5  33       47.25       30.58     12.77 o 
   4   5  33       11.10       18.42      9.14 o 
   0   0  34      976.42      989.84     50.63 o 
   2   0  34      256.63      264.64     28.75 o 
   4   0  34       76.70       79.91     18.46 o 
   6   0  34       96.10      125.25     17.95 o 
   8   0  34       18.97       29.94     11.44 o 
   0   1  34      817.85      857.68     46.06 o 
   1   1  34      588.17      583.61     38.18 o 
   2   1  34      752.67      754.96     43.11 o 
   3   1  34       78.39      106.65     20.19 o 
   4   1  34       83.76       80.81     18.31 o 
   5   1  34      178.83      112.59     22.38 o 
   6   1  34        5.47       10.47     13.85 o 
   7   1  34       26.99       44.29     10.47 o 
   8   1  34       30.55       66.17     13.96 o 
   0   2  34      115.86      121.83     20.40 o 
   1   2  34     1087.75     1037.34     50.12 o 
   2   2  34       29.88       22.70     15.83 o 
   3   2  34      572.29      626.58     38.61 o 
   4   2  34      282.63      301.63     29.61 o 
   5   2  34       65.81       60.95     17.38 o 
   6   2  34       12.02       14.54     10.83 o 
   7   2  34        1.09       -2.09     14.21 o 
   8   2  34       21.82        0.00     14.43 o 
   0   3  34       90.68      101.75     18.39 o 
   1   3  34       53.95       11.66     18.46 o 
   2   3  34      475.10      479.74     32.99 o 
   3   3  34      125.36      179.58     22.67 o 
   4   3  34      536.59      594.84     36.45 o 
   5   3  34      249.48      267.41     23.71 o 
   6   3  34       28.75       26.09     13.92 o 
   7   3  34       67.65       62.75     13.56 o 
   0   4  34      202.92      230.50     22.99 o 
   1   4  34      123.66      103.27     18.42 o 
   2   4  34       13.06       12.92     10.72 o 
   3   4  34      339.95      386.19     27.27 o 
   4   4  34        2.72        6.30     12.05 o 
   5   4  34      225.02      225.64     20.19 o 
   6   4  34      160.04      185.77     16.95 o 
   0   5  34      198.94      205.96     19.07 o 
   1   5  34       69.80       81.07     14.14 o 
   2   5  34       83.10       98.16     13.46 o 
   3   5  34       10.75       26.66      9.14 o 
   2   0  35      663.03      658.10     38.36 o 
   4   0  35       66.64       74.41     13.85 o 
   6   0  35      116.18      162.92     19.75 o 
   8   0  35       74.49       65.27     14.18 o 
   1   1  35        6.77       12.56     14.72 o 
   2   1  35      162.95      214.56     25.01 o 
   3   1  35      465.42      496.43     34.87 o 
   4   1  35        3.72        0.00     18.71 o 
   5   1  35        9.62       28.71     12.16 o 
   6   1  35      162.22      150.29     19.25 o 
   7   1  35       41.71       52.53     13.71 o 
   8   1  35       65.63       47.93     12.05 o 
   1   2  35      629.65      574.44     38.75 o 
   2   2  35       99.10       78.91     17.88 o 
   3   2  35      182.00      213.76     24.25 o 
   4   2  35       59.70       57.86     18.46 o 
   5   2  35       78.01       76.60     15.65 o 
   6   2  35       77.64       69.26     15.69 o 
   7   2  35       52.41       42.96     12.70 o 
   1   3  35       87.60      124.57     18.71 o 
   2   3  35       38.53       67.90     13.39 o 
   3   3  35       51.12       35.87     14.79 o 
   4   3  35      126.36       93.84     19.03 o 
   5   3  35       62.31       82.90     14.75 o 
   6   3  35       19.00       23.17     11.62 o 
   1   4  35       89.33       88.48     17.02 o 
   2   4  35       31.10       61.82     11.98 o 
   3   4  35       46.33       12.41     16.01 o 
   4   4  35      185.10      186.78     17.09 o 
   5   4  35       76.58      108.66     13.35 o 
   1   5  35       81.71       96.97     13.89 o 
   2   5  35       85.41      104.35     11.91 o 
   0   0  36      410.14      406.05     32.81 o 
   2   0  36      617.69      718.00     41.63 o 
   4   0  36        4.73      -11.08     15.65 o 
   6   0  36      115.72       86.50     18.03 o 
   8   0  36      190.34      219.88     16.59 o 
   0   1  36       67.32       60.63     14.86 o 
   1   1  36      149.54      182.82     23.24 o 
   2   1  36       49.65       59.19     15.29 o 
   3   1  36        0.53       -8.56     20.44 o 
   4   1  36       58.87       79.45     15.54 o 
   5   1  36       31.41       24.90     12.56 o 
   6   1  36       23.61       23.50     12.81 o 
   7   1  36       78.55      101.39     14.93 o 
   0   2  36       15.92      -21.19     21.19 o 
   1   2  36       13.60       17.16     12.81 o 
   2   2  36       51.98       50.34     17.41 o 
   3   2  36      167.44      223.70     24.43 o 
   4   2  36       49.14       28.50     14.72 o 
   5   2  36      249.55      241.87     24.97 o 
   6   2  36      170.87      167.28     18.10 o 
   7   2  36      120.02      125.03     14.64 o 
   0   3  36       30.91       30.98     14.00 o 
   1   3  36       66.35       64.80     17.88 o 
   2   3  36       39.52       48.00     15.08 o 
   3   3  36       39.32       48.61     13.42 o 
   4   3  36      201.91      201.85     20.19 o 
   5   3  36       42.96       40.69     10.51 o 
   6   3  36       31.68       31.56     10.61 o 
   0   4  36      325.62      358.26     24.61 o 
   1   4  36       71.80       83.87     15.15 o 
   2   4  36      115.72      121.18     17.52 o 
   3   4  36       34.53       29.29     14.03 o 
   4   4  36       16.47       33.43     10.94 o 
   2   0  37      182.72      238.95     23.82 o 
   4   0  37      133.70      125.25     17.95 o 
   6   0  37       17.88       38.14     11.41 o 
   1   1  37       33.17       22.81     16.77 o 
   2   1  37        0.84      -13.92     13.92 o 
   3   1  37       91.47       82.04     20.37 o 
   4   1  37       36.41       46.78     14.00 o 
   5   1  37        0.84        9.10     13.24 o 
   6   1  37        2.77       -7.84     11.12 o 
   7   1  37       36.95       52.53     10.43 o 
   1   2  37       52.40       19.61     16.80 o 
   2   2  37       29.24       26.01     13.10 o 
   3   2  37      387.86      446.17     31.16 o 
   4   2  37       48.44       50.52     13.78 o 
   5   2  37      167.12      147.45     18.96 o 
   6   2  37      115.24      122.01     17.34 o 
   1   3  37      184.38      191.78     21.84 o 
   2   3  37      368.92      371.94     29.07 o 
   3   3  37       34.56       16.98     12.02 o 
   4   3  37      125.81      125.57     16.44 o 
   5   3  37       21.80       11.01     11.37 o 
   1   4  37      166.88      181.35     18.35 o 
   2   4  37        4.89        3.45     12.92 o 
   3   4  37       95.61      103.66     14.21 o 
   0   0  38      135.14      111.61     20.65 o 
   2   0  38       22.07      -17.99     17.99 o 
   4   0  38        0.09        9.39     14.86 o 
   6   0  38      100.25      113.09     14.86 o 
   0   1  38       64.96       71.53     16.19 o 
   1   1  38       56.93       44.29     16.34 o 
   2   1  38       85.04       74.12     15.90 o 
   3   1  38       55.98       52.50     15.22 o 
   4   1  38        0.71        9.10     14.39 o 
   5   1  38       16.16       24.32     12.38 o 
   6   1  38        0.28       -8.53     12.63 o 
   0   2  38       47.00       34.79     15.47 o 
   1   2  38      137.78      129.57     18.96 o 
   2   2  38       58.13       54.01     14.90 o 
   3   2  38        4.29       -9.00     14.90 o 
   4   2  38        7.36       10.25     13.13 o 
   5   2  38       66.02       65.67     14.97 o 
   0   3  38      294.99      356.25     25.29 o 
   1   3  38       33.99       49.01     12.77 o 
   2   3  38      237.01      263.24     21.16 o 
   3   3  38       82.98       83.51     15.65 o 
   4   3  38       27.06       26.55      9.79 o 
   0   4  38       39.28       48.43     11.15 o 
   1   4  38       11.75       40.23      9.64 o 
   2   0  39      313.04      346.32     27.60 o 
   4   0  39       74.27       95.39     15.15 o 
   6   0  39      110.55      123.81     14.75 o 
   1   1  39       20.11       22.70     10.76 o 
   2   1  39       20.37       28.28     10.18 o 
   3   1  39       29.50       28.14     13.67 o 
   4   1  39        4.08       13.49      7.88 o 
   5   1  39        7.14       16.44      9.25 o 
   1   2  39      286.96      306.34     25.94 o 
   2   2  39       23.74       19.93     14.10 o 
   3   2  39      234.98      287.38     21.30 o 
   4   2  39        6.50       14.32      8.28 o 
   5   2  39       79.64      107.08     13.96 o 
   1   3  39        9.83       -7.34     12.99 o 
   2   3  39       46.46       68.80     12.41 o 
   3   3  39        1.12        0.00     12.38 o 
   0   0  40      801.98      830.12     38.21 o 
   2   0  40      100.07      136.58     18.10 o 
   4   0  40       14.78       20.80     11.15 o 
   0   1  40      107.49      143.24     18.89 o 
   1   1  40       98.89      102.04     15.87 o 
   2   1  40       32.39       44.87     12.05 o 
   3   1  40       29.07       20.91     11.84 o 
   4   1  40       12.37       10.51     13.56 o 
   5   1  40        8.58        2.95     10.43 o 
   0   2  40      182.08      210.74     19.47 o 
   1   2  40       37.24       43.11     13.39 o 
   2   2  40      100.70      118.49     14.32 o 
   3   2  40      540.61      628.95     29.25 o 
   4   2  40       29.08       63.22     10.58 o 
   0   3  40       52.02       97.44     14.07 o 
   1   3  40       63.36       67.46     12.70 o 
   2   0  41      296.08      297.56     22.45 o 
   4   0  41       87.02       72.11     12.81 o 
   1   1  41       30.05       47.24     10.90 o 
   2   1  41      344.83      445.81     26.73 o 
   3   1  41      268.26      296.23     20.55 o 
   1   2  41       74.01       80.38     13.13 o 
   2   2  41       55.30       36.92     12.34 o 
   0   0  42      790.04      831.56     35.08 o 
   2   0  42      283.30      320.45     21.59 o 
   0   1  42       94.70       91.39     13.74 o 
   1   1  42      214.44      270.22     19.03 o 
   2   1  42       75.85       65.20     13.60 o 
                                                 
